# Supplementary material for: Tracking the carbon flows in municipal waste management in China
Source: Sci Rep. 2024 Jan 17;14:1471. doi: 10.1038/s41598-024-51698-0 (PMC10794192; doi:10.1038/s41598-024-51698-0)
Supplement: Supplementary file 2 — Supplementary Information 2. [file 41598_2024_51698_MOESM2_ESM.xlsx]

## Sheet: MSW Flows
Year	Province	Collection (kt/a)	Sanitary Landfill (kt/a)	Incineration (kt/a)	Simple Landfill (kt/a)	Dumping (kt/a)	Source
2000	Beijing	2443.9	1564	20	859.9	0	Beijing Bureau of Statistics, 2000, Beijing Statistical Yearbook 2000
2001	Beijing	3030	2290.4	141.1	550.9	47.6	Beijing Bureau of Statistics, 2001, Beijing Statistical Yearbook 2001
2002	Beijing	3214	2356.3	69	438.7	350	Beijing Bureau of Statistics, 2002, Beijing Statistical Yearbook 2002
2003	Beijing	4545	2942	81	1202	320	Beijing Bureau of Statistics, 2003, Beijing Statistical Yearbook 2003
2004	Beijing	4910	3682	71	982	175	Beijing Bureau of Statistics, 2004, Beijing Statistical Yearbook 2004
2005	Beijing	4546	4071	74	184	217	Beijing Bureau of Statistics, 2005, Beijing Statistical Yearbook 2005
2006	Beijing	5382	4683	98	405	196	Beijing Bureau of Statistics, 2006, Beijing Statistical Yearbook 2006
2007	Beijing	6009.4	5351	110	256.4	292	Beijing Bureau of Statistics, 2007, Beijing Statistical Yearbook 2007
2008	Beijing	6566.1	5988	157	150.1	271	Beijing Bureau of Statistics, 2008, Beijing Statistical Yearbook 2008
2009	Beijing	6561.2	5481	687	117.2	276	Beijing Bureau of Statistics, 2009, Beijing Statistical Yearbook 2009
2010	Beijing	6329.8	4454	891	192.8	792	Beijing Bureau of Statistics, 2010, Beijing Statistical Yearbook 2010
2011	Beijing	6343.5	4295.7	944.6	111.5	991.7	Beijing Bureau of Statistics, 2011, Beijing Statistical Yearbook 2011
2012	Beijing	6483.1	4431.8	946.5	151.8	953	Beijing Bureau of Statistics, 2012, Beijing Statistical Yearbook 2012
2013	Beijing	6716.9	4899.3	978.4	47.3	791.9	Beijing Bureau of Statistics, 2013, Beijing Statistical Yearbook 2013
2014	Beijing	7338	4885.7	1561.1	29.7	861.5	Beijing Bureau of Statistics, 2014, Beijing Statistical Yearbook 2014
2015	Beijing	7903	3257.7	2093.8	1678.8	872.7	Beijing Bureau of Statistics, 2015, Beijing Statistical Yearbook 2015
2016	Beijing	8726	4727.9	2724.7	14	1259.4	Beijing Bureau of Statistics, 2016, Beijing Statistical Yearbook 2016
2017	Beijing	9247.7	4380	3265	10.7	1592	Beijing Bureau of Statistics, 2017, Beijing Statistical Yearbook 2017
2018	Beijing	9751.2	3938.13	3996.99	0	1816.08	Beijing Bureau of Statistics, 2018, Beijing Statistical Yearbook 2018
2000	Tianjin	2246	1346	0	900	0	Tianjin Bureau of Statistics, 2000, Tianjin Statistical Yearbook 2000
2001	Tianjin	2186	125	0	964	1097	Tianjin Bureau of Statistics, 2001, Tianjin Statistical Yearbook 2001
2002	Tianjin	1626	893.1	0	732.9	0	Tianjin Bureau of Statistics, 2002, Tianjin Statistical Yearbook 2002
2003	Tianjin	1718	1041	0	677	0	Tianjin Bureau of Statistics, 2003, Tianjin Statistical Yearbook 2003
2004	Tianjin	1816	433	0	709	674	Tianjin Bureau of Statistics, 2004, Tianjin Statistical Yearbook 2004
2005	Tianjin	1448	873	293	282	0	Tianjin Bureau of Statistics, 2005, Tianjin Statistical Yearbook 2005
2006	Tianjin	1552	918	401	233	0	Tianjin Bureau of Statistics, 2006, Tianjin Statistical Yearbook 2006
2007	Tianjin	1650.1	1132	407	110.1	1	Tianjin Bureau of Statistics, 2007, Tianjin Statistical Yearbook 2007
2008	Tianjin	1738	1131	494	113	0	Tianjin Bureau of Statistics, 2008, Tianjin Statistical Yearbook 2008
2009	Tianjin	1883.5	1264	512	107.5	0	Tianjin Bureau of Statistics, 2009, Tianjin Statistical Yearbook 2009
2010	Tianjin	1837.1	1254	583	0.1	0	Tianjin Bureau of Statistics, 2010, Tianjin Statistical Yearbook 2010
2011	Tianjin	1899	1206.5	692.5	0	0	Tianjin Bureau of Statistics, 2011, Tianjin Statistical Yearbook 2011
2012	Tianjin	1857.7	1030.7	823.4	3.6	0	Tianjin Bureau of Statistics, 2012, Tianjin Statistical Yearbook 2012
2013	Tianjin	1999.5	1122.2	813.3	64	0	Tianjin Bureau of Statistics, 2013, Tianjin Statistical Yearbook 2013
2014	Tianjin	2159	1021.2	1065.8	71.9	0.1	Tianjin Bureau of Statistics, 2014, Tianjin Statistical Yearbook 2014
2015	Tianjin	2407	1090.5	1141.6	174.9	0	Tianjin Bureau of Statistics, 2015, Tianjin Statistical Yearbook 2015
2016	Tianjin	2690	1133.5	1399.6	157	1e-06	Tianjin Bureau of Statistics, 2016, Tianjin Statistical Yearbook 2016
2017	Tianjin	3068.7	1521.9	1375.7	171.1	0	Tianjin Bureau of Statistics, 2017, Tianjin Statistical Yearbook 2017
2018	Tianjin	2947.71	1420.37	1364.61	48.0095	114.719	Tianjin Bureau of Statistics, 2018, Tianjin Statistical Yearbook 2018
2000	Hebei	5631.1	3760.7	0	1870.4	0	Hebei Bureau of Statistics, 2000, Hebei Statistical Yearbook 2000
2001	Hebei	6652	2330.6	1	4067.4	253	Hebei Bureau of Statistics, 2001, Hebei Statistical Yearbook 2001
2002	Hebei	6817	2425.3	16	4083.7	292	Hebei Bureau of Statistics, 2002, Hebei Statistical Yearbook 2002
2003	Hebei	7131	2569	42.2	4207	312.8	Hebei Bureau of Statistics, 2003, Hebei Statistical Yearbook 2003
2004	Hebei	7410	2283	146	4304	677	Hebei Bureau of Statistics, 2004, Hebei Statistical Yearbook 2004
2005	Hebei	6801	2331	288	3688	494	Hebei Bureau of Statistics, 2005, Hebei Statistical Yearbook 2005
2006	Hebei	6782	2314	423	3589	456	Hebei Bureau of Statistics, 2006, Hebei Statistical Yearbook 2006
2007	Hebei	6864.6	2779	423	3200.6	462	Hebei Bureau of Statistics, 2007, Hebei Statistical Yearbook 2007
2008	Hebei	6627.7	3027	431	2839.7	330	Hebei Bureau of Statistics, 2008, Hebei Statistical Yearbook 2008
2009	Hebei	6780.5	3486	141	2780.5	373	Hebei Bureau of Statistics, 2009, Hebei Statistical Yearbook 2009
2010	Hebei	5892.8	3116	589	1777.8	410	Hebei Bureau of Statistics, 2010, Hebei Statistical Yearbook 2010
2011	Hebei	5846.4	2941.5	922	1604.2	378.7	Hebei Bureau of Statistics, 2011, Hebei Statistical Yearbook 2011
2012	Hebei	5774.4	3104.1	1143.3	1074.5	452.5	Hebei Bureau of Statistics, 2012, Hebei Statistical Yearbook 2012
2013	Hebei	5853.1	3670.7	952.4	978.7	251.3	Hebei Bureau of Statistics, 2013, Hebei Statistical Yearbook 2013
2014	Hebei	6141	3762.5	1505.3	822.2	51	Hebei Bureau of Statistics, 2014, Hebei Statistical Yearbook 2014
2015	Hebei	6359	3849.3	2204.1	254	51.6	Hebei Bureau of Statistics, 2015, Hebei Statistical Yearbook 2015
2016	Hebei	7252	4083.7	2886.2	159.9	122.2	Hebei Bureau of Statistics, 2016, Hebei Statistical Yearbook 2016
2017	Hebei	6995.7	3911.1	2847.8	15.5	221.3	Hebei Bureau of Statistics, 2017, Hebei Statistical Yearbook 2017
2018	Hebei	7556.9	3861.39	3432.73	14.8049	247.986	Hebei Bureau of Statistics, 2018, Hebei Statistical Yearbook 2018
2000	Shanxi	5757.2	1006.2	0	4751	0	Shanxi Bureau of Statistics, 2000, Shanxi Statistical Yearbook 2000
2001	Shanxi	6192	1093.7	0	4822.3	276	Shanxi Bureau of Statistics, 2001, Shanxi Statistical Yearbook 2001
2002	Shanxi	8719	4699.8	0	3743.2	276	Shanxi Bureau of Statistics, 2002, Shanxi Statistical Yearbook 2002
2003	Shanxi	6015	1719	0	4009	287	Shanxi Bureau of Statistics, 2003, Shanxi Statistical Yearbook 2003
2004	Shanxi	5924	776	0	5054	94	Shanxi Bureau of Statistics, 2004, Shanxi Statistical Yearbook 2004
2005	Shanxi	6197	813	0	5384	0	Shanxi Bureau of Statistics, 2005, Shanxi Statistical Yearbook 2005
2006	Shanxi	4686	625	457	3604	0	Shanxi Bureau of Statistics, 2006, Shanxi Statistical Yearbook 2006
2007	Shanxi	3651.4	1213	180	2258.4	0	Shanxi Bureau of Statistics, 2007, Shanxi Statistical Yearbook 2007
2008	Shanxi	3540.7	1486	195	1859.7	0	Shanxi Bureau of Statistics, 2008, Shanxi Statistical Yearbook 2008
2009	Shanxi	3745.7	2024	332	1389.7	0	Shanxi Bureau of Statistics, 2009, Shanxi Statistical Yearbook 2009
2010	Shanxi	3612.2	2135	523	954.2	0	Shanxi Bureau of Statistics, 2010, Shanxi Statistical Yearbook 2010
2011	Shanxi	4200.3	1212	543.3	945	1500	Shanxi Bureau of Statistics, 2011, Shanxi Statistical Yearbook 2011
2012	Shanxi	3923.9	2030.9	1053	775	65	Shanxi Bureau of Statistics, 2012, Shanxi Statistical Yearbook 2012
2013	Shanxi	3945.6	2048.8	1354.6	477.3	64.9	Shanxi Bureau of Statistics, 2013, Shanxi Statistical Yearbook 2013
2014	Shanxi	4450	2922.4	1174.7	352.9	0	Shanxi Bureau of Statistics, 2014, Shanxi Statistical Yearbook 2014
2015	Shanxi	4470	3094.7	1248.6	126.7	0	Shanxi Bureau of Statistics, 2015, Shanxi Statistical Yearbook 2015
2016	Shanxi	4694	3202.5	1238	253.5	0	Shanxi Bureau of Statistics, 2016, Shanxi Statistical Yearbook 2016
2017	Shanxi	4790.7	3331.1	1148.8	246	64.8	Shanxi Bureau of Statistics, 2017, Shanxi Statistical Yearbook 2017
2018	Shanxi	4789.08	3454.55	1225.73	8.17776	100.612	Shanxi Bureau of Statistics, 2018, Shanxi Statistical Yearbook 2018
2000	Inner Mongolia	3106.9	1669.5	0	1437.4	0	Department of Urban socio-economic Survey, National Bureau of Statistics, 2000, China City Statistical Yearbook 2000
2001	Inner Mongolia	3326	1041.3	0	2284.7	0	Department of Urban socio-economic Survey, National Bureau of Statistics, 2001, China City Statistical Yearbook 2001
2002	Inner Mongolia	3798	1263	0	2534	1	Department of Urban socio-economic Survey, National Bureau of Statistics, 2002, China City Statistical Yearbook 2002
2003	Inner Mongolia	3915	1263.1	0	2650.9	1	Department of Urban socio-economic Survey, National Bureau of Statistics, 2003, China City Statistical Yearbook 2003
2004	Inner Mongolia	3292	1359	0	1932	1	Department of Urban socio-economic Survey, National Bureau of Statistics, 2004, China City Statistical Yearbook 2004
2005	Inner Mongolia	3290	1226	0	1886	178	Department of Urban socio-economic Survey, National Bureau of Statistics, 2005, China City Statistical Yearbook 2005
2006	Inner Mongolia	3312	1429	0	1689	194	Department of Urban socio-economic Survey, National Bureau of Statistics, 2006, China City Statistical Yearbook 2006
2007	Inner Mongolia	3499.3	1519	0	1610.3	370	Department of Urban socio-economic Survey, National Bureau of Statistics, 2007, China City Statistical Yearbook 2007
2008	Inner Mongolia	3580.7	1969	0	1611.7	0	Department of Urban socio-economic Survey, National Bureau of Statistics, 2008, China City Statistical Yearbook 2008
2009	Inner Mongolia	3665.2	2400	0	1026.2	239	Department of Urban socio-economic Survey, National Bureau of Statistics, 2009, China City Statistical Yearbook 2009
2010	Inner Mongolia	3339.6	2517	0	574.6	248	Department of Urban socio-economic Survey, National Bureau of Statistics, 2010, China City Statistical Yearbook 2010
2011	Inner Mongolia	3399.5	2837.6	0	561.9	0	Department of Urban socio-economic Survey, National Bureau of Statistics, 2011, China City Statistical Yearbook 2011
2012	Inner Mongolia	3859.1	3352.2	0	338.9	168	Department of Urban socio-economic Survey, National Bureau of Statistics, 2012, China City Statistical Yearbook 2012
2013	Inner Mongolia	3500.6	3045	230	225.6	0	Department of Urban socio-economic Survey, National Bureau of Statistics, 2013, China City Statistical Yearbook 2013
2014	Inner Mongolia	3246	2863.9	244.8	127.9	9.4	Department of Urban socio-economic Survey, National Bureau of Statistics, 2014, China City Statistical Yearbook 2014
2015	Inner Mongolia	3291	2943.5	263.1	74.9	9.5	Department of Urban socio-economic Survey, National Bureau of Statistics, 2015, China City Statistical Yearbook 2015
2016	Inner Mongolia	3453	3022.2	391.5	39.4	1e-06	Department of Urban socio-economic Survey, National Bureau of Statistics, 2016, China City Statistical Yearbook 2016
2017	Inner Mongolia	3691.6	3054.8	615.1	21.7	0	Department of Urban socio-economic Survey, National Bureau of Statistics, 2017, China City Statistical Yearbook 2017
2018	Inner Mongolia	3492.97	2554.86	930.781	7.37487	1e-06	Department of Urban socio-economic Survey, National Bureau of Statistics, 2018, China City Statistical Yearbook 2018
2000	Liaoning	8379.6	3883.1	0	4496.5	0	Liaoning Bureau of Statistics, 2000, Liaoning Statistical Yearbook 2000
2001	Liaoning	7675	2382.7	146	5117.3	29	Liaoning Bureau of Statistics, 2001, Liaoning Statistical Yearbook 2001
2002	Liaoning	7744	2780.5	160	4803.5	0	Liaoning Bureau of Statistics, 2002, Liaoning Statistical Yearbook 2002
2003	Liaoning	7910	3242	148	4228	292	Liaoning Bureau of Statistics, 2003, Liaoning Statistical Yearbook 2003
2004	Liaoning	7788	3309	148	3939	392	Liaoning Bureau of Statistics, 2004, Liaoning Statistical Yearbook 2004
2005	Liaoning	7680	3269	146	3837	428	Liaoning Bureau of Statistics, 2005, Liaoning Statistical Yearbook 2005
2006	Liaoning	7555	3490	146	3439	480	Liaoning Bureau of Statistics, 2006, Liaoning Statistical Yearbook 2006
2007	Liaoning	7713.8	3995	146	3353.8	219	Liaoning Bureau of Statistics, 2007, Liaoning Statistical Yearbook 2007
2008	Liaoning	7967.1	4398	146	3204.1	219	Liaoning Bureau of Statistics, 2008, Liaoning Statistical Yearbook 2008
2009	Liaoning	8132.9	4505	146	3262.9	219	Liaoning Bureau of Statistics, 2009, Liaoning Statistical Yearbook 2009
2010	Liaoning	8372.6	5716	0	2437.6	219	Liaoning Bureau of Statistics, 2010, Liaoning Statistical Yearbook 2010
2011	Liaoning	8760	7047.2	0	1712.8	0	Liaoning Bureau of Statistics, 2011, Liaoning Statistical Yearbook 2011
2012	Liaoning	9299.2	7736.7	295.9	1193.6	73	Liaoning Bureau of Statistics, 2012, Liaoning Statistical Yearbook 2012
2013	Liaoning	9271.2	7267.8	635.4	1149	219	Liaoning Bureau of Statistics, 2013, Liaoning Statistical Yearbook 2013
2014	Liaoning	9171	7372.8	705.8	771.3	321.1	Liaoning Bureau of Statistics, 2014, Liaoning Statistical Yearbook 2014
2015	Liaoning	9332	7779.4	703.2	444.7	404.7	Liaoning Bureau of Statistics, 2015, Liaoning Statistical Yearbook 2015
2016	Liaoning	9331	7560.2	663.8	628.7	478.3	Liaoning Bureau of Statistics, 2016, Liaoning Statistical Yearbook 2016
2017	Liaoning	8645.3	7282.3	654.9	82.3	625.8	Liaoning Bureau of Statistics, 2017, Liaoning Statistical Yearbook 2017
2018	Liaoning	8721.58	7342.97	671.918	0	706.693	Liaoning Bureau of Statistics, 2018, Liaoning Statistical Yearbook 2018
2000	Jilin	6406.8	3212.1	0	3194.7	0	Jilin Bureau of Statistics, 2000, Jilin Statistical Yearbook 2000
2001	Jilin	6266	3112.4	0	2989.6	164	Jilin Bureau of Statistics, 2001, Jilin Statistical Yearbook 2001
2002	Jilin	6198	3232	2	2780	184	Jilin Bureau of Statistics, 2002, Jilin Statistical Yearbook 2002
2003	Jilin	5806	2731.7	0	2964.8	109.5	Jilin Bureau of Statistics, 2003, Jilin Statistical Yearbook 2003
2004	Jilin	5718	2704	191	2714	109	Jilin Bureau of Statistics, 2004, Jilin Statistical Yearbook 2004
2005	Jilin	5804	2169	163	3472	0	Jilin Bureau of Statistics, 2005, Jilin Statistical Yearbook 2005
2006	Jilin	5580	845	149	4586	0	Jilin Bureau of Statistics, 2006, Jilin Statistical Yearbook 2006
2007	Jilin	5681.6	2005	164	3512.6	0	Jilin Bureau of Statistics, 2007, Jilin Statistical Yearbook 2007
2008	Jilin	5636.4	1674	164	3798.4	0	Jilin Bureau of Statistics, 2008, Jilin Statistical Yearbook 2008
2009	Jilin	5213	1656	346	3211	0	Jilin Bureau of Statistics, 2009, Jilin Statistical Yearbook 2009
2010	Jilin	4994.3	1724	499	2771.3	0	Jilin Bureau of Statistics, 2010, Jilin Statistical Yearbook 2010
2011	Jilin	4930	1977.1	449.1	2503.8	0	Jilin Bureau of Statistics, 2011, Jilin Statistical Yearbook 2011
2012	Jilin	5085.5	1764.5	564.3	2756.7	0	Jilin Bureau of Statistics, 2012, Jilin Statistical Yearbook 2012
2013	Jilin	4853.5	2076.1	877.1	1900.3	0	Jilin Bureau of Statistics, 2013, Jilin Statistical Yearbook 2013
2014	Jilin	5046	2161.9	962.2	1922	1e-06	Jilin Bureau of Statistics, 2014, Jilin Statistical Yearbook 2014
2015	Jilin	4903	2905.9	1144.9	750.7	101.5	Jilin Bureau of Statistics, 2015, Jilin Statistical Yearbook 2015
2016	Jilin	5341	2984.9	1305.8	731.6	318.7	Jilin Bureau of Statistics, 2016, Jilin Statistical Yearbook 2016
2017	Jilin	4949.8	1938.1	1614.9	1396.8	0	Jilin Bureau of Statistics, 2017, Jilin Statistical Yearbook 2017
2018	Jilin	4705.63	2702.94	1321.61	73.1264	607.952	Jilin Bureau of Statistics, 2018, Jilin Statistical Yearbook 2018
2000	Heilongjiang	9175.6	3652	0	5523.6	0	Heilongjiang Bureau of Statistics, 2000, Heilongjiang Statistical Yearbook 2000
2001	Heilongjiang	11506	2604	17	8620	265	Heilongjiang Bureau of Statistics, 2001, Heilongjiang Statistical Yearbook 2001
2002	Heilongjiang	10073	2169	103	7553.8	247.2	Heilongjiang Bureau of Statistics, 2002, Heilongjiang Statistical Yearbook 2002
2003	Heilongjiang	10429	2409	130	7562.8	327.2	Heilongjiang Bureau of Statistics, 2003, Heilongjiang Statistical Yearbook 2003
2004	Heilongjiang	10597	2638	93	7845	21	Heilongjiang Bureau of Statistics, 2004, Heilongjiang Statistical Yearbook 2004
2005	Heilongjiang	11258	3399	91	7625	143	Heilongjiang Bureau of Statistics, 2005, Heilongjiang Statistical Yearbook 2005
2006	Heilongjiang	10062	2446	0	7616	0	Heilongjiang Bureau of Statistics, 2006, Heilongjiang Statistical Yearbook 2006
2007	Heilongjiang	9631.5	2213	0	7418.5	0	Heilongjiang Bureau of Statistics, 2007, Heilongjiang Statistical Yearbook 2007
2008	Heilongjiang	8986.4	2288	87	6611.4	1.94289e-13	Heilongjiang Bureau of Statistics, 2008, Heilongjiang Statistical Yearbook 2008
2009	Heilongjiang	9123.9	2567	157	6398.9	1	Heilongjiang Bureau of Statistics, 2009, Heilongjiang Statistical Yearbook 2009
2010	Heilongjiang	7823.5	2846	166	4666.5	145	Heilongjiang Bureau of Statistics, 2010, Heilongjiang Statistical Yearbook 2010
2011	Heilongjiang	7966.4	3386.8	93.8	4485.8	1e-06	Heilongjiang Bureau of Statistics, 2011, Heilongjiang Statistical Yearbook 2011
2012	Heilongjiang	7100.1	3286.3	91.8	3722	1e-06	Heilongjiang Bureau of Statistics, 2012, Heilongjiang Statistical Yearbook 2012
2013	Heilongjiang	5818.5	2960.3	97	2652.4	108.8	Heilongjiang Bureau of Statistics, 2013, Heilongjiang Statistical Yearbook 2013
2014	Heilongjiang	5534	2775.9	122.7	2276.8	358.6	Heilongjiang Bureau of Statistics, 2014, Heilongjiang Statistical Yearbook 2014
2015	Heilongjiang	5230	3169.1	385.6	1138.2	537.1	Heilongjiang Bureau of Statistics, 2015, Heilongjiang Statistical Yearbook 2015
2016	Heilongjiang	5419	3073	850.4	1050	445.6	Heilongjiang Bureau of Statistics, 2016, Heilongjiang Statistical Yearbook 2016
2017	Heilongjiang	5532.3	3527.1	1000.4	955.2	49.6	Heilongjiang Bureau of Statistics, 2017, Heilongjiang Statistical Yearbook 2017
2018	Heilongjiang	5249.26	3493.44	1004.72	499.058	252.041	Heilongjiang Bureau of Statistics, 2018, Heilongjiang Statistical Yearbook 2018
2000	Shanghai	5238.9	3807.8	20	1411.1	0	Shanghai Bureau of Statistics, 2000, Shanghai Statistical Yearbook 2000
2001	Shanghai	5265	3630.2	0	1634.8	0	Shanghai Bureau of Statistics, 2001, Shanghai Statistical Yearbook 2001
2002	Shanghai	4670	3000	286.4	1383.6	0	Shanghai Bureau of Statistics, 2002, Shanghai Statistical Yearbook 2002
2003	Shanghai	5853	3180.6	328.4	2160	184	Shanghai Bureau of Statistics, 2003, Shanghai Statistical Yearbook 2003
2004	Shanghai	6097	2158	686	2864	389	Shanghai Bureau of Statistics, 2004, Shanghai Statistical Yearbook 2004
2005	Shanghai	6223	1697	1024	2999	503	Shanghai Bureau of Statistics, 2005, Shanghai Statistical Yearbook 2005
2006	Shanghai	6583	2088	1145	2771	579	Shanghai Bureau of Statistics, 2006, Shanghai Statistical Yearbook 2006
2007	Shanghai	6906.6	3773	1080	1439.6	614	Shanghai Bureau of Statistics, 2007, Shanghai Statistical Yearbook 2007
2008	Shanghai	6760	3273	1127	1732	628	Shanghai Bureau of Statistics, 2008, Shanghai Statistical Yearbook 2008
2009	Shanghai	7100	3807	1061	1507	725	Shanghai Bureau of Statistics, 2009, Shanghai Statistical Yearbook 2009
2010	Shanghai	7320	4165	1081	1328	746	Shanghai Bureau of Statistics, 2010, Shanghai Statistical Yearbook 2010
2011	Shanghai	7040	3627.1	592.3	2743.1	77.5	Shanghai Bureau of Statistics, 2011, Shanghai Statistical Yearbook 2011
2012	Shanghai	7160	3774.9	1036.2	1174.9	1174	Shanghai Bureau of Statistics, 2012, Shanghai Statistical Yearbook 2012
2013	Shanghai	7350	4190.3	1699.9	692.5	767.3	Shanghai Bureau of Statistics, 2013, Shanghai Statistical Yearbook 2013
2014	Shanghai	7430	3287.7	2384.8	371.5	1386	Shanghai Bureau of Statistics, 2014, Shanghai Statistical Yearbook 2014
2015	Shanghai	7900	3052	2499.5	1.3	2347.2	Shanghai Bureau of Statistics, 2015, Shanghai Statistical Yearbook 2015
2016	Shanghai	8799	3246	3110.7	0.4	2441.9	Shanghai Bureau of Statistics, 2016, Shanghai Statistical Yearbook 2016
2017	Shanghai	8995	3580.5	3608.1	0	1806.4	Shanghai Bureau of Statistics, 2017, Shanghai Statistical Yearbook 2017
2018	Shanghai	9843.1	3873.1	3860	0	2110	Shanghai Bureau of Statistics, 2018, Shanghai Statistical Yearbook 2018
2000	Jiangsu	5151.5	4910.6	40	200.9	0	Jiangsu Bureau of Statistics, 2000, Jiangsu Statistical Yearbook 2000
2001	Jiangsu	6339	4983.7	153.5	777.8	424	Jiangsu Bureau of Statistics, 2001, Jiangsu Statistical Yearbook 2001
2002	Jiangsu	7232	5789.4	143.6	1049.5	249.5	Jiangsu Bureau of Statistics, 2002, Jiangsu Statistical Yearbook 2002
2003	Jiangsu	7745	6557.8	166	795.2	226	Jiangsu Bureau of Statistics, 2003, Jiangsu Statistical Yearbook 2003
2004	Jiangsu	8177	6945	179	740	313	Jiangsu Bureau of Statistics, 2004, Jiangsu Statistical Yearbook 2004
2005	Jiangsu	8348	6494	427	1427	4.996e-13	Jiangsu Bureau of Statistics, 2005, Jiangsu Statistical Yearbook 2005
2006	Jiangsu	8513	6104	1138	1272	0	Jiangsu Bureau of Statistics, 2006, Jiangsu Statistical Yearbook 2006
2007	Jiangsu	8984.3	5778	2030	1175.3	1	Jiangsu Bureau of Statistics, 2007, Jiangsu Statistical Yearbook 2007
2008	Jiangsu	9344.6	6186	2045	855.6	258	Jiangsu Bureau of Statistics, 2008, Jiangsu Statistical Yearbook 2008
2009	Jiangsu	9573.1	4796	3871	864.1	42	Jiangsu Bureau of Statistics, 2009, Jiangsu Statistical Yearbook 2009
2010	Jiangsu	10170.5	4885	4587	653.5	45	Jiangsu Bureau of Statistics, 2010, Jiangsu Statistical Yearbook 2010
2011	Jiangsu	11197.7	5022.2	5477.9	697.6	0	Jiangsu Bureau of Statistics, 2011, Jiangsu Statistical Yearbook 2011
2012	Jiangsu	12100.7	4932.7	6675.9	492.1	0	Jiangsu Bureau of Statistics, 2012, Jiangsu Statistical Yearbook 2012
2013	Jiangsu	12026.9	4326.3	7383.3	317.2	0.1	Jiangsu Bureau of Statistics, 2013, Jiangsu Statistical Yearbook 2013
2014	Jiangsu	13524	4552.2	8716.3	255.5	0	Jiangsu Bureau of Statistics, 2014, Jiangsu Statistical Yearbook 2014
2015	Jiangsu	14561	4073.1	10487.6	0.3	0	Jiangsu Bureau of Statistics, 2015, Jiangsu Statistical Yearbook 2015
2016	Jiangsu	15623	4518.9	11093.4	10.7	0	Jiangsu Bureau of Statistics, 2016, Jiangsu Statistical Yearbook 2016
2017	Jiangsu	17346.5	4155.3	12877	0	314.2	Jiangsu Bureau of Statistics, 2017, Jiangsu Statistical Yearbook 2017
2018	Jiangsu	17180.2	3488.64	13287	0.03591	404.528	Jiangsu Bureau of Statistics, 2018, Jiangsu Statistical Yearbook 2018
2000	Zhejiang	4364.2	3734.7	110	519.5	1e-05	Zhejiang Bureau of Statistics, 2000, Zhejiang Statistical Yearbook 2000
2001	Zhejiang	5159	4329.2	304.1	505.7	20	Zhejiang Bureau of Statistics, 2001, Zhejiang Statistical Yearbook 2001
2002	Zhejiang	5760	4291.6	668.6	799.8	0	Zhejiang Bureau of Statistics, 2002, Zhejiang Statistical Yearbook 2002
2003	Zhejiang	6747	4712.7	1012.2	1022.1	0	Zhejiang Bureau of Statistics, 2003, Zhejiang Statistical Yearbook 2003
2004	Zhejiang	7052	4761	1294	997	0	Zhejiang Bureau of Statistics, 2004, Zhejiang Statistical Yearbook 2004
2005	Zhejiang	7625	4317	1976	1335	0	Zhejiang Bureau of Statistics, 2005, Zhejiang Statistical Yearbook 2005
2006	Zhejiang	6877	3271	2800	806	0	Zhejiang Bureau of Statistics, 2006, Zhejiang Statistical Yearbook 2006
2007	Zhejiang	7720.4	4017	2661	976.4	66	Zhejiang Bureau of Statistics, 2007, Zhejiang Statistical Yearbook 2007
2008	Zhejiang	8067.8	4120	3107	841.8	0	Zhejiang Bureau of Statistics, 2008, Zhejiang Statistical Yearbook 2008
2009	Zhejiang	9256.2	4985	4049	222.2	0	Zhejiang Bureau of Statistics, 2009, Zhejiang Statistical Yearbook 2009
2010	Zhejiang	9590.1	5049	4378	163.1	0	Zhejiang Bureau of Statistics, 2010, Zhejiang Statistical Yearbook 2010
2011	Zhejiang	10180.8	5137.8	4679.5	363.5	0	Zhejiang Bureau of Statistics, 2011, Zhejiang Statistical Yearbook 2011
2012	Zhejiang	10550.3	4696.3	5744.9	109.1	0	Zhejiang Bureau of Statistics, 2012, Zhejiang Statistical Yearbook 2012
2013	Zhejiang	11233.4	4710.4	6459.8	63.2	0	Zhejiang Bureau of Statistics, 2013, Zhejiang Statistical Yearbook 2013
2014	Zhejiang	12291	4604.1	7686.4	0.6	0	Zhejiang Bureau of Statistics, 2014, Zhejiang Statistical Yearbook 2014
2015	Zhejiang	13326	5489.1	7732.8	104	0.1	Zhejiang Bureau of Statistics, 2015, Zhejiang Statistical Yearbook 2015
2016	Zhejiang	14335	5984.5	8347.9	2.7	0	Zhejiang Bureau of Statistics, 2016, Zhejiang Statistical Yearbook 2016
2017	Zhejiang	14546.4	5981.2	8243.9	0.1	321.2	Zhejiang Bureau of Statistics, 2017, Zhejiang Statistical Yearbook 2017
2018	Zhejiang	14746.2	4548.17	9813.39	0	384.614	Zhejiang Bureau of Statistics, 2018, Zhejiang Statistical Yearbook 2018
2000	Anhui	3274.7	1646.3	0	1628.4	0	Anhui Bureau of Statistics, 2000, Anhui Statistical Yearbook 2000
2001	Anhui	3611	1514.6	7	1946.4	143	Anhui Bureau of Statistics, 2001, Anhui Statistical Yearbook 2001
2002	Anhui	3579	1242	8	2182.8	146.2	Anhui Bureau of Statistics, 2002, Anhui Statistical Yearbook 2002
2003	Anhui	4068	1178	8	2597.3	284.7	Anhui Bureau of Statistics, 2003, Anhui Statistical Yearbook 2003
2004	Anhui	4668	1027	103	3476	62	Anhui Bureau of Statistics, 2004, Anhui Statistical Yearbook 2004
2005	Anhui	4766	737	102	3927	0	Anhui Bureau of Statistics, 2005, Anhui Statistical Yearbook 2005
2006	Anhui	4050	1167	105	2778	0	Anhui Bureau of Statistics, 2006, Anhui Statistical Yearbook 2006
2007	Anhui	4002.4	1767	105	2038.4	92	Anhui Bureau of Statistics, 2007, Anhui Statistical Yearbook 2007
2008	Anhui	4269	2197	106	1966	1e-05	Anhui Bureau of Statistics, 2008, Anhui Statistical Yearbook 2008
2009	Anhui	4327.8	2304	332	1691.8	0	Anhui Bureau of Statistics, 2009, Anhui Statistical Yearbook 2009
2010	Anhui	4352.5	2311	499	1542.5	0	Anhui Bureau of Statistics, 2010, Anhui Statistical Yearbook 2010
2011	Anhui	4350.8	3180.2	604.4	566.2	0	Anhui Bureau of Statistics, 2011, Anhui Statistical Yearbook 2011
2012	Anhui	4420.6	3148.2	880.9	391.5	0	Anhui Bureau of Statistics, 2012, Anhui Statistical Yearbook 2012
2013	Anhui	4559.3	3469	1036.4	53.9	0	Anhui Bureau of Statistics, 2013, Anhui Statistical Yearbook 2013
2014	Anhui	4648	3330	1294.9	23.1	0	Anhui Bureau of Statistics, 2014, Anhui Statistical Yearbook 2014
2015	Anhui	4919	2878.1	2019.3	21.6	0	Anhui Bureau of Statistics, 2015, Anhui Statistical Yearbook 2015
2016	Anhui	5400	2581.4	2815	3.6	0	Anhui Bureau of Statistics, 2016, Anhui Statistical Yearbook 2016
2017	Anhui	6122.2	2670.1	3348.6	3.7	99.8	Anhui Bureau of Statistics, 2017, Anhui Statistical Yearbook 2017
2018	Anhui	6120.32	1794.91	4203.4	0.01698	121.997	Anhui Bureau of Statistics, 2018, Anhui Statistical Yearbook 2018
2000	Fujian	2169.7	1762.1	0	407.6	0	Fujian Bureau of Statistics, 2000, Fujian Statistical Yearbook 2000
2001	Fujian	2322	1693	0	564.5	64.5	Fujian Bureau of Statistics, 2001, Fujian Statistical Yearbook 2001
2002	Fujian	2510	1537.1	42	799.6	131.3	Fujian Bureau of Statistics, 2002, Fujian Statistical Yearbook 2002
2003	Fujian	2654	1810.4	98	618.1	127.5	Fujian Bureau of Statistics, 2003, Fujian Statistical Yearbook 2003
2004	Fujian	2905	1940	98	547	320	Fujian Bureau of Statistics, 2004, Fujian Statistical Yearbook 2004
2005	Fujian	3030	2150	289	426	165	Fujian Bureau of Statistics, 2005, Fujian Statistical Yearbook 2005
2006	Fujian	3184	1244	632	1277	31	Fujian Bureau of Statistics, 2006, Fujian Statistical Yearbook 2006
2007	Fujian	3761	1675	1363	691	32	Fujian Bureau of Statistics, 2007, Fujian Statistical Yearbook 2007
2008	Fujian	3989.5	1952	1462	480.5	95	Fujian Bureau of Statistics, 2008, Fujian Statistical Yearbook 2008
2009	Fujian	3924	2289	1289	293	53	Fujian Bureau of Statistics, 2009, Fujian Statistical Yearbook 2009
2010	Fujian	4173	2417	1420	335	1	Fujian Bureau of Statistics, 2010, Fujian Statistical Yearbook 2010
2011	Fujian	4335.2	2634.8	1464.1	236.3	0	Fujian Bureau of Statistics, 2011, Fujian Statistical Yearbook 2011
2012	Fujian	4938.1	2381	2180.1	177	200	Fujian Bureau of Statistics, 2012, Fujian Statistical Yearbook 2012
2013	Fujian	5518.2	1927.8	3357.7	101.5	131.2	Fujian Bureau of Statistics, 2013, Fujian Statistical Yearbook 2013
2014	Fujian	5989	1884.8	3769	128.4	206.8	Fujian Bureau of Statistics, 2014, Fujian Statistical Yearbook 2014
2015	Fujian	6081	2371.3	3660.1	49.6	0	Fujian Bureau of Statistics, 2015, Fujian Statistical Yearbook 2015
2016	Fujian	6570	2060.2	4213.8	103.2	192.8	Fujian Bureau of Statistics, 2016, Fujian Statistical Yearbook 2016
2017	Fujian	7863.5	2694.2	4867.4	48.6	253.3	Fujian Bureau of Statistics, 2017, Fujian Statistical Yearbook 2017
2018	Fujian	8749.4	2543.11	5852.94	10.7015	342.653	Fujian Bureau of Statistics, 2018, Fujian Statistical Yearbook 2018
2000	Jiangxi	1973.7	1227	0	746.7	0	Jiangxi Bureau of Statistics, 2000, Jiangxi Statistical Yearbook 2000
2001	Jiangxi	2132	1095.8	0	1036.2	0	Jiangxi Bureau of Statistics, 2001, Jiangxi Statistical Yearbook 2001
2002	Jiangxi	2050	1068	0	982	0	Jiangxi Bureau of Statistics, 2002, Jiangxi Statistical Yearbook 2002
2003	Jiangxi	2366	1170.1	0	1195.9	0	Jiangxi Bureau of Statistics, 2003, Jiangxi Statistical Yearbook 2003
2004	Jiangxi	2587	1261	0	1326	0	Jiangxi Bureau of Statistics, 2004, Jiangxi Statistical Yearbook 2004
2005	Jiangxi	2644	1292	0	1352	0	Jiangxi Bureau of Statistics, 2005, Jiangxi Statistical Yearbook 2005
2006	Jiangxi	2745	1419	0	1326	0	Jiangxi Bureau of Statistics, 2006, Jiangxi Statistical Yearbook 2006
2007	Jiangxi	2521.5	1778	0	743.5	0	Jiangxi Bureau of Statistics, 2007, Jiangxi Statistical Yearbook 2007
2008	Jiangxi	2492.4	1987	0	505.4	0	Jiangxi Bureau of Statistics, 2008, Jiangxi Statistical Yearbook 2008
2009	Jiangxi	2807.8	2370	0	437.8	0	Jiangxi Bureau of Statistics, 2009, Jiangxi Statistical Yearbook 2009
2010	Jiangxi	2840	2439	0	401	0	Jiangxi Bureau of Statistics, 2010, Jiangxi Statistical Yearbook 2010
2011	Jiangxi	3065.5	2705.9	0	359.6	0	Jiangxi Bureau of Statistics, 2011, Jiangxi Statistical Yearbook 2011
2012	Jiangxi	3271.5	2913.3	0	358.2	0	Jiangxi Bureau of Statistics, 2012, Jiangxi Statistical Yearbook 2012
2013	Jiangxi	3390.2	3162.4	0	227.8	0	Jiangxi Bureau of Statistics, 2013, Jiangxi Statistical Yearbook 2013
2014	Jiangxi	3085	2871.3	0	213.7	0	Jiangxi Bureau of Statistics, 2014, Jiangxi Statistical Yearbook 2014
2015	Jiangxi	3293	3110.2	0	182.8	0	Jiangxi Bureau of Statistics, 2015, Jiangxi Statistical Yearbook 2015
2016	Jiangxi	3995	3486.5	307.4	201.1	0	Jiangxi Bureau of Statistics, 2016, Jiangxi Statistical Yearbook 2016
2017	Jiangxi	4515.3	3869.6	535.4	110.3	0	Jiangxi Bureau of Statistics, 2017, Jiangxi Statistical Yearbook 2017
2018	Jiangxi	4488.05	3350.25	1137.8	0	0	Jiangxi Bureau of Statistics, 2018, Jiangxi Statistical Yearbook 2018
2000	Shandong	7675.4	6883.5	0	791.9	0	Shandong Bureau of Statistics, 2000, Shandong Statistical Yearbook 2000
2001	Shandong	7884	5404.8	82.8	1901.2	495.2	Shandong Bureau of Statistics, 2001, Shandong Statistical Yearbook 2001
2002	Shandong	8889	6117.5	116	2021	634.5	Shandong Bureau of Statistics, 2002, Shandong Statistical Yearbook 2002
2003	Shandong	11829	7332.1	97.5	1624.9	2774.5	Shandong Bureau of Statistics, 2003, Shandong Statistical Yearbook 2003
2004	Shandong	12428	7963	49	1735	2681	Shandong Bureau of Statistics, 2004, Shandong Statistical Yearbook 2004
2005	Shandong	10465	5720	128	4369	248	Shandong Bureau of Statistics, 2005, Shandong Statistical Yearbook 2005
2006	Shandong	9633	6754	0	2819	60	Shandong Bureau of Statistics, 2006, Shandong Statistical Yearbook 2006
2007	Shandong	9450	6629	671	1823	327	Shandong Bureau of Statistics, 2007, Shandong Statistical Yearbook 2007
2008	Shandong	9914.4	6659	889	2044.4	322	Shandong Bureau of Statistics, 2008, Shandong Statistical Yearbook 2008
2009	Shandong	9583.6	7219	1106	906.6	352	Shandong Bureau of Statistics, 2009, Shandong Statistical Yearbook 2009
2010	Shandong	9920	7519	1314	804	283	Shandong Bureau of Statistics, 2010, Shandong Statistical Yearbook 2010
2011	Shandong	9594.6	7021.3	1488.7	716.1	368.5	Shandong Bureau of Statistics, 2011, Shandong Statistical Yearbook 2011
2012	Shandong	10623.8	7193.7	2958.6	206.4	265.1	Shandong Bureau of Statistics, 2012, Shandong Statistical Yearbook 2012
2013	Shandong	10073.7	5468.3	4355.3	53.7	196.4	Shandong Bureau of Statistics, 2013, Shandong Statistical Yearbook 2013
2014	Shandong	9585	5339.4	3869.3	0.3	376	Shandong Bureau of Statistics, 2014, Shandong Statistical Yearbook 2014
2015	Shandong	13775	7498.4	5622.4	0.3	653.9	Shandong Bureau of Statistics, 2015, Shandong Statistical Yearbook 2015
2016	Shandong	14663	7053	7075.4	0.5	534.1	Shandong Bureau of Statistics, 2016, Shandong Statistical Yearbook 2016
2017	Shandong	15913.1	6562.1	8972.8	0	378.2	Shandong Bureau of Statistics, 2017, Shandong Statistical Yearbook 2017
2018	Shandong	17007.9	4993.81	11164	0.01519	850.068	Shandong Bureau of Statistics, 2018, Shandong Statistical Yearbook 2018
2000	Henan	5517.4	4382.1	0	1135.3	0	Henan Bureau of Statistics, 2000, Henan Statistical Yearbook 2000
2001	Henan	5750	3093.7	0	1255.7	1400.6	Henan Bureau of Statistics, 2001, Henan Statistical Yearbook 2001
2002	Henan	6075	2979.9	0	1688.8	1406.3	Henan Bureau of Statistics, 2002, Henan Statistical Yearbook 2002
2003	Henan	6512	2895.9	0	2273.6	1342.5	Henan Bureau of Statistics, 2003, Henan Statistical Yearbook 2003
2004	Henan	6815	2809	85	3046	875	Henan Bureau of Statistics, 2004, Henan Statistical Yearbook 2004
2005	Henan	7567	3441	490	3187	449	Henan Bureau of Statistics, 2005, Henan Statistical Yearbook 2005
2006	Henan	7226	2696	471	3880	179	Henan Bureau of Statistics, 2006, Henan Statistical Yearbook 2006
2007	Henan	7374.6	3378	308	3325.6	363	Henan Bureau of Statistics, 2007, Henan Statistical Yearbook 2007
2008	Henan	7570.4	4585	308	2476.4	201	Henan Bureau of Statistics, 2008, Henan Statistical Yearbook 2008
2009	Henan	6794.6	4595	317	1675.6	207	Henan Bureau of Statistics, 2009, Henan Statistical Yearbook 2009
2010	Henan	6946.1	5010	657	1209.1	70	Henan Bureau of Statistics, 2010, Henan Statistical Yearbook 2010
2011	Henan	7295.4	5380.1	707.4	1136.8	71.1	Henan Bureau of Statistics, 2011, Henan Statistical Yearbook 2011
2012	Henan	7958.4	5883.4	909.6	1082.4	83	Henan Bureau of Statistics, 2012, Henan Statistical Yearbook 2012
2013	Henan	8056.3	6078	1175.6	802.8	0	Henan Bureau of Statistics, 2013, Henan Statistical Yearbook 2013
2014	Henan	8328	6358.1	1373.1	596.8	0	Henan Bureau of Statistics, 2014, Henan Statistical Yearbook 2014
2015	Henan	8918	7041.5	1519.3	357.2	0	Henan Bureau of Statistics, 2015, Henan Statistical Yearbook 2015
2016	Henan	9154	7465.8	1573.5	114.7	0	Henan Bureau of Statistics, 2016, Henan Statistical Yearbook 2016
2017	Henan	9855.5	8216.1	1591.3	34.9	13.2	Henan Bureau of Statistics, 2017, Henan Statistical Yearbook 2017
2018	Henan	10196.2	8077.14	2074.81	29.809	14.456	Henan Bureau of Statistics, 2018, Henan Statistical Yearbook 2018
2000	Hubei	6505.7	4800.5	0	1705.2	0	Hubei Bureau of Statistics, 2000, Hubei Statistical Yearbook 2000
2001	Hubei	7319	4529.8	44.6	2635.6	109	Hubei Bureau of Statistics, 2001, Hubei Statistical Yearbook 2001
2002	Hubei	7600	4837.1	0	2719.9	43	Hubei Bureau of Statistics, 2002, Hubei Statistical Yearbook 2002
2003	Hubei	8134	5062.6	0	3027.4	44	Hubei Bureau of Statistics, 2003, Hubei Statistical Yearbook 2003
2004	Hubei	8913	5034	0	3785	94	Hubei Bureau of Statistics, 2004, Hubei Statistical Yearbook 2004
2005	Hubei	8852	5200	0	3448	204	Hubei Bureau of Statistics, 2005, Hubei Statistical Yearbook 2005
2006	Hubei	6954	1968	0	4528	458	Hubei Bureau of Statistics, 2006, Hubei Statistical Yearbook 2006
2007	Hubei	6732.4	2690	0	3912.4	130	Hubei Bureau of Statistics, 2007, Hubei Statistical Yearbook 2007
2008	Hubei	6807.6	3474	0	3200.6	133	Hubei Bureau of Statistics, 2008, Hubei Statistical Yearbook 2008
2009	Hubei	6806.2	3626	0	3018.2	162	Hubei Bureau of Statistics, 2009, Hubei Statistical Yearbook 2009
2010	Hubei	7111.2	4058	184	2742.2	127	Hubei Bureau of Statistics, 2010, Hubei Statistical Yearbook 2010
2011	Hubei	7362.7	3155.8	1336.8	2870.1	0	Hubei Bureau of Statistics, 2011, Hubei Statistical Yearbook 2011
2012	Hubei	7166.3	3022.8	2101.6	2041.9	0	Hubei Bureau of Statistics, 2012, Hubei Statistical Yearbook 2012
2013	Hubei	7458.2	2948	3421	1089.2	0	Hubei Bureau of Statistics, 2013, Hubei Statistical Yearbook 2013
2014	Hubei	7393	3223.7	3442.3	727	0	Hubei Bureau of Statistics, 2014, Hubei Statistical Yearbook 2014
2015	Hubei	8322	3484.4	3896.2	707	234.4	Hubei Bureau of Statistics, 2015, Hubei Statistical Yearbook 2015
2016	Hubei	8801	4449.3	3746	369.9	235.8	Hubei Bureau of Statistics, 2016, Hubei Statistical Yearbook 2016
2017	Hubei	9079.5	4795.5	3929.9	10	344.1	Hubei Bureau of Statistics, 2017, Hubei Statistical Yearbook 2017
2018	Hubei	9541.82	5015.87	4092.76	2.1226	431.075	Hubei Bureau of Statistics, 2018, Hubei Statistical Yearbook 2018
2000	Hunan	3584.6	1869.1	0	1715.5	0	Hunan Bureau of Statistics, 2000, Hunan Statistical Yearbook 2000
2001	Hunan	4483	2705.2	0	1693.8	84	Hunan Bureau of Statistics, 2001, Hunan Statistical Yearbook 2001
2002	Hunan	4594	2438.2	0	2071.8	84	Hunan Bureau of Statistics, 2002, Hunan Statistical Yearbook 2002
2003	Hunan	4439	1000	0	3439	0	Hunan Bureau of Statistics, 2003, Hunan Statistical Yearbook 2003
2004	Hunan	4889	1590	0	3299	0	Hunan Bureau of Statistics, 2004, Hunan Statistical Yearbook 2004
2005	Hunan	4860	1929	0	2931	0	Hunan Bureau of Statistics, 2005, Hunan Statistical Yearbook 2005
2006	Hunan	5100	2363	0	2627	110	Hunan Bureau of Statistics, 2006, Hunan Statistical Yearbook 2006
2007	Hunan	5111.7	2697	0	2414.7	0	Hunan Bureau of Statistics, 2007, Hunan Statistical Yearbook 2007
2008	Hunan	5427.9	3231	0	2196.9	0	Hunan Bureau of Statistics, 2008, Hunan Statistical Yearbook 2008
2009	Hunan	5119.4	3410	0	1709.4	0	Hunan Bureau of Statistics, 2009, Hunan Statistical Yearbook 2009
2010	Hunan	5052.2	3991	0	1061.2	0	Hunan Bureau of Statistics, 2010, Hunan Statistical Yearbook 2010
2011	Hunan	5316.1	4590.2	0	725.9	0	Hunan Bureau of Statistics, 2011, Hunan Statistical Yearbook 2011
2012	Hunan	5654.3	5144.6	227.4	282.3	2.77556e-13	Hunan Bureau of Statistics, 2012, Hunan Statistical Yearbook 2012
2013	Hunan	6168.1	5692.7	230.5	244.9	0	Hunan Bureau of Statistics, 2013, Hunan Statistical Yearbook 2013
2014	Hunan	6008	5683.8	305.8	18.3	0.1	Hunan Bureau of Statistics, 2014, Hunan Statistical Yearbook 2014
2015	Hunan	6382	5911.6	457.3	13.1	0	Hunan Bureau of Statistics, 2015, Hunan Statistical Yearbook 2015
2016	Hunan	6816	5657	1151.1	7.8	0.1	Hunan Bureau of Statistics, 2016, Hunan Statistical Yearbook 2016
2017	Hunan	7648.6	6373.2	1256.5	18.8	0.1	Hunan Bureau of Statistics, 2017, Hunan Statistical Yearbook 2017
2018	Hunan	8244.9	5088.88	3115.48	3.59791	36.9374	Hunan Bureau of Statistics, 2018, Hunan Statistical Yearbook 2018
2000	Guangdong	8790.6	7957	70	763.6	9.99994e-08	Guangdong Bureau of Statistics, 2000, Guangdong Statistical Yearbook 2000
2001	Guangdong	10768	7857.8	413.3	1116.9	1380	Guangdong Bureau of Statistics, 2001, Guangdong Statistical Yearbook 2001
2002	Guangdong	13155	7863.7	726.5	4296.8	268	Guangdong Bureau of Statistics, 2002, Guangdong Statistical Yearbook 2002
2003	Guangdong	14470	4640.5	1262.5	8347.4	219.6	Guangdong Bureau of Statistics, 2003, Guangdong Statistical Yearbook 2003
2004	Guangdong	15615	6639	940	8036	0	Guangdong Bureau of Statistics, 2004, Guangdong Statistical Yearbook 2004
2005	Guangdong	17226	6624	1749	8510	343	Guangdong Bureau of Statistics, 2005, Guangdong Statistical Yearbook 2005
2006	Guangdong	16482	6456	2698	7266	62	Guangdong Bureau of Statistics, 2006, Guangdong Statistical Yearbook 2006
2007	Guangdong	18337.7	7356	3896	6779.7	306	Guangdong Bureau of Statistics, 2007, Guangdong Statistical Yearbook 2007
2008	Guangdong	18683.6	7871	4062	6750.6	0	Guangdong Bureau of Statistics, 2008, Guangdong Statistical Yearbook 2008
2009	Guangdong	19606.3	8605	4114	6767.3	120	Guangdong Bureau of Statistics, 2009, Guangdong Statistical Yearbook 2009
2010	Guangdong	19385.5	10316	3664	5405.5	0	Guangdong Bureau of Statistics, 2010, Guangdong Statistical Yearbook 2010
2011	Guangdong	19788	10941.9	3264.2	5297.9	284	Guangdong Bureau of Statistics, 2011, Guangdong Statistical Yearbook 2011
2012	Guangdong	21368.8	11958.9	4946.7	4463.2	0	Guangdong Bureau of Statistics, 2012, Guangdong Statistical Yearbook 2012
2013	Guangdong	20921.1	12004.2	5699	3217.9	0	Guangdong Bureau of Statistics, 2013 Guangdong Statistical Yearbook 2013
2014	Guangdong	22142	11959.9	6616.5	3015	550.6	Guangdong Bureau of Statistics, 2014, Guangdong Statistical Yearbook 2014
2015	Guangdong	23204	13880	7081.7	1958.2	284.1	Guangdong Bureau of Statistics, 2015, Guangdong Statistical Yearbook 2015
2016	Guangdong	23910	14768.4	7859.1	904	378.5	Guangdong Bureau of Statistics, 2016, Guangdong Statistical Yearbook 2016
2017	Guangdong	26444.8	16257.5	9106.1	533.1	548.1	Guangdong Bureau of Statistics, 2017, Guangdong Statistical Yearbook 2017
2018	Guangdong	30353.8	17394.5	12416.9	32.4467	510.055	Guangdong Bureau of Statistics, 2018, Guangdong Statistical Yearbook 2018
2000	Guangxi	1751.1	1387.2	0	363.9	0	Guangxi Bureau of Statistics, 2000, Guangxi Statistical Yearbook 2000
2001	Guangxi	1699	1045.8	0	575.2	78	Guangxi Bureau of Statistics, 2001, Guangxi Statistical Yearbook 2001
2002	Guangxi	1955	977.4	4	756.9	216.7	Guangxi Bureau of Statistics, 2002, Guangxi Statistical Yearbook 2002
2003	Guangxi	2253	1132.5	4	889	227.5	Guangxi Bureau of Statistics, 2003, Guangxi Statistical Yearbook 2003
2004	Guangxi	2287	1152	123	894	118	Guangxi Bureau of Statistics, 2004, Guangxi Statistical Yearbook 2004
2005	Guangxi	2047	1040	113	791	103	Guangxi Bureau of Statistics, 2005, Guangxi Statistical Yearbook 2005
2006	Guangxi	2206	963	184	846	213	Guangxi Bureau of Statistics, 2006, Guangxi Statistical Yearbook 2006
2007	Guangxi	2464.3	1402	185	779.3	98	Guangxi Bureau of Statistics, 2007, Guangxi Statistical Yearbook 2007
2008	Guangxi	2485.3	1694	255	439.3	97	Guangxi Bureau of Statistics, 2008, Guangxi Statistical Yearbook 2008
2009	Guangxi	2401.6	1861	129	328.6	83	Guangxi Bureau of Statistics, 2009, Guangxi Statistical Yearbook 2009
2010	Guangxi	2450.6	2035	105	217.6	93	Guangxi Bureau of Statistics, 2010, Guangxi Statistical Yearbook 2010
2011	Guangxi	2558.1	2191	104	115.4	147.7	Guangxi Bureau of Statistics, 2011, Guangxi Statistical Yearbook 2011
2012	Guangxi	2662.1	2446.4	76.4	53.3	86	Guangxi Bureau of Statistics, 2012, Guangxi Statistical Yearbook 2012
2013	Guangxi	3022.5	2817.1	97.7	107.7	1.249e-13	Guangxi Bureau of Statistics, 2013, Guangxi Statistical Yearbook 2013
2014	Guangxi	3389	3112.4	120.4	156.1	0.1	Guangxi Bureau of Statistics, 2014, Guangxi Statistical Yearbook 2014
2015	Guangxi	3855	3546	256.7	52.3	0	Guangxi Bureau of Statistics, 2015, Guangxi Statistical Yearbook 2015
2016	Guangxi	4112	3292.6	776.3	43.1	0	Guangxi Bureau of Statistics, 2016, Guangxi Statistical Yearbook 2016
2017	Guangxi	4383.2	3065.2	1239.4	3.3	75.3	Guangxi Bureau of Statistics, 2017, Guangxi Statistical Yearbook 2017
2018	Guangxi	4664.73	3129.96	1534.77	0.03015	0	Guangxi Bureau of Statistics, 2018, Guangxi Statistical Yearbook 2018
2000	Hainan	706.6	586	0	120.6	0	Hainan Bureau of Statistics, 2000, Hainan Statistical Yearbook 2000
2001	Hainan	702	459	108	135	0	Hainan Bureau of Statistics, 2001, Hainan Statistical Yearbook 2001
2002	Hainan	735	485	52	198	0	Hainan Bureau of Statistics, 2002, Hainan Statistical Yearbook 2002
2003	Hainan	854	568	35	229	22	Hainan Bureau of Statistics, 2003, Hainan Statistical Yearbook 2003
2004	Hainan	822	519	4	264	35	Hainan Bureau of Statistics, 2004, Hainan Statistical Yearbook 2004
2005	Hainan	812	517	7	251	37	Hainan Bureau of Statistics, 2005, Hainan Statistical Yearbook 2005
2006	Hainan	532	492	40	0	0	Hainan Bureau of Statistics, 2006, Hainan Statistical Yearbook 2006
2007	Hainan	878.1	500	45	333.1	0	Hainan Bureau of Statistics, 2007, Hainan Statistical Yearbook 2007
2008	Hainan	847.5	519	30	298.5	2.77556e-14	Hainan Bureau of Statistics, 2008, Hainan Statistical Yearbook 2008
2009	Hainan	887.4	536	40	310.4	1	Hainan Bureau of Statistics, 2009, Hainan Statistical Yearbook 2009
2010	Hainan	976.6	616	48	312.6	0	Hainan Bureau of Statistics, 2010, Hainan Statistical Yearbook 2010
2011	Hainan	1135.8	977.1	60.5	98.2	1.11022e-13	Hainan Bureau of Statistics, 2011, Hainan Statistical Yearbook 2011
2012	Hainan	1101.8	485.3	615.5	1	0	Hainan Bureau of Statistics, 2012, Hainan Statistical Yearbook 2012
2013	Hainan	1252.9	618	633.6	1.3	0	Hainan Bureau of Statistics, 2013, Hainan Statistical Yearbook 2013
2014	Hainan	1442	823.1	616.4	2.4	0.1	Hainan Bureau of Statistics, 2014, Hainan Statistical Yearbook 2014
2015	Hainan	1601	693	905.1	2.9	0	Hainan Bureau of Statistics, 2015, Hainan Statistical Yearbook 2015
2016	Hainan	1887	584.8	1301	1.2	0	Hainan Bureau of Statistics, 2016, Hainan Statistical Yearbook 2016
2017	Hainan	2130.6	662.6	1467.5	0.4	0.1	Hainan Bureau of Statistics, 2017, Hainan Statistical Yearbook 2017
2018	Hainan	2224.09	806.685	1336.94	0	80.4661	Hainan Bureau of Statistics, 2018, Hainan Statistical Yearbook 2018
2000	Chongqing	1733	1365.9	0	367.1	0	Chongqing Bureau of Statistics, 2000, Chongqing Statistical Yearbook 2000
2001	Chongqing	1646	1000	150	496	0	Chongqing Bureau of Statistics, 2001, Chongqing Statistical Yearbook 2001
2002	Chongqing	2117	1000	140.6	976.4	0	Chongqing Bureau of Statistics, 2002, Chongqing Statistical Yearbook 2002
2003	Chongqing	2153	1271	43.8	838.2	6.245e-14	Chongqing Bureau of Statistics, 2003, Chongqing Statistical Yearbook 2003
2004	Chongqing	2372	1164	193	1012	0	Chongqing Bureau of Statistics, 2004, Chongqing Statistical Yearbook 2004
2005	Chongqing	2376	1039	262	1074	1	Chongqing Bureau of Statistics, 2005, Chongqing Statistical Yearbook 2005
2006	Chongqing	2439	1014	426	999	0	Chongqing Bureau of Statistics, 2006, Chongqing Statistical Yearbook 2006
2007	Chongqing	2005.2	1110	541	354.2	0	Chongqing Bureau of Statistics, 2007, Chongqing Statistical Yearbook 2007
2008	Chongqing	2251.9	1500	364	261.9	126	Chongqing Bureau of Statistics, 2008, Chongqing Statistical Yearbook 2008
2009	Chongqing	2243	1726	425	92	0	Chongqing Bureau of Statistics, 2009, Chongqing Statistical Yearbook 2009
2010	Chongqing	2566.8	2163	374	29.8	0	Chongqing Bureau of Statistics, 2010, Chongqing Statistical Yearbook 2010
2011	Chongqing	2815.6	2175.3	627.5	12.8	0	Chongqing Bureau of Statistics, 2011, Chongqing Statistical Yearbook 2011
2012	Chongqing	3352.9	2378.3	950.3	24.3	0	Chongqing Bureau of Statistics, 2012, Chongqing Statistical Yearbook 2012
2013	Chongqing	3498	2344	1134.1	19.8	0.1	Chongqing Bureau of Statistics, 2013, Chongqing Statistical Yearbook 2013
2014	Chongqing	3994	2609.5	1352.2	32.3	0	Chongqing Bureau of Statistics, 2014, Chongqing Statistical Yearbook 2014
2015	Chongqing	4400	2855.9	1482.6	61.4	0.1	Chongqing Bureau of Statistics, 2015, Chongqing Statistical Yearbook 2015
2016	Chongqing	4941	2994.3	1946.2	0.5	0	Chongqing Bureau of Statistics, 2016, Chongqing Statistical Yearbook 2016
2017	Chongqing	5297.4	3101.7	2139.7	30.7	25.3	Chongqing Bureau of Statistics, 2017, Chongqing Statistical Yearbook 2017
2018	Chongqing	5492.35	2921.46	2569.3	1.54835	0.04451	Chongqing Bureau of Statistics, 2018, Chongqing Statistical Yearbook 2018
2000	Sichuan	3734.4	1665.3	70	1999.1	0	Sichuan Bureau of Statistics, 2000, Sichuan Statistical Yearbook 2000
2001	Sichuan	4336	1393.1	106.5	2650	186.4	Sichuan Bureau of Statistics, 2001, Sichuan Statistical Yearbook 2001
2002	Sichuan	4711	1619.7	190.1	2650.2	251	Sichuan Bureau of Statistics, 2002, Sichuan Statistical Yearbook 2002
2003	Sichuan	5441	1906.9	240	3076.3	217.8	Sichuan Bureau of Statistics, 2003, Sichuan Statistical Yearbook 2003
2004	Sichuan	5799	2062	253	3201	283	Sichuan Bureau of Statistics, 2004, Sichuan Statistical Yearbook 2004
2005	Sichuan	6007	2456	304	2929	318	Sichuan Bureau of Statistics, 2005, Sichuan Statistical Yearbook 2005
2006	Sichuan	5271	3013	55	2096	107	Sichuan Bureau of Statistics, 2006, Sichuan Statistical Yearbook 2006
2007	Sichuan	5485.3	3618	117	1650.3	100	Sichuan Bureau of Statistics, 2007, Sichuan Statistical Yearbook 2007
2008	Sichuan	5509.6	4147	256	1066.6	40	Sichuan Bureau of Statistics, 2008, Sichuan Statistical Yearbook 2008
2009	Sichuan	5900.8	4205	723	973.8	0	Sichuan Bureau of Statistics, 2009, Sichuan Statistical Yearbook 2009
2010	Sichuan	6560.3	4643	808	862.3	247	Sichuan Bureau of Statistics, 2010, Sichuan Statistical Yearbook 2010
2011	Sichuan	6689.5	5207.1	708.7	773.7	0	Sichuan Bureau of Statistics, 2011, Sichuan Statistical Yearbook 2011
2012	Sichuan	7027.5	6033.1	171.3	823.1	9.99996e-08	Sichuan Bureau of Statistics, 2012, Sichuan Statistical Yearbook 2012
2013	Sichuan	7506.5	5122	2007.8	376.7	0	Sichuan Bureau of Statistics, 2013, Sichuan Statistical Yearbook 2013
2014	Sichuan	7800	4941.8	2497.2	361	0	Sichuan Bureau of Statistics, 2014, Sichuan Statistical Yearbook 2014
2015	Sichuan	8236	5177.2	2793.8	265	0	Sichuan Bureau of Statistics, 2015, Sichuan Statistical Yearbook 2015
2016	Sichuan	8867	5123	3619.3	124.8	0	Sichuan Bureau of Statistics, 2016, Sichuan Statistical Yearbook 2016
2017	Sichuan	9898.5	5085.5	4568.1	144.4	100.5	Sichuan Bureau of Statistics, 2017, Sichuan Statistical Yearbook 2017
2018	Sichuan	10130.8	4397.11	5581.94	4.80615	146.945	Sichuan Bureau of Statistics, 2018, Sichuan Statistical Yearbook 2018
2000	Guizhou	2483.5	547.6	0	1935.9	0	Guizhou Bureau of Statistics, 2000, Guizhou Statistical Yearbook 2000
2001	Guizhou	1635	300	10	1253	72	Guizhou Bureau of Statistics, 2001, Guizhou Statistical Yearbook 2001
2002	Guizhou	1737	355.4	10	1299.6	72	Guizhou Bureau of Statistics, 2002, Guizhou Statistical Yearbook 2002
2003	Guizhou	1871	387	10	1383	91	Guizhou Bureau of Statistics, 2003, Guizhou Statistical Yearbook 2003
2004	Guizhou	2025	704	10	1220	91	Guizhou Bureau of Statistics, 2004, Guizhou Statistical Yearbook 2004
2005	Guizhou	1765	925	5	744	91	Guizhou Bureau of Statistics, 2005, Guizhou Statistical Yearbook 2005
2006	Guizhou	1811	1232	0	579	0	Guizhou Bureau of Statistics, 2006, Guizhou Statistical Yearbook 2006
2007	Guizhou	1839	1309	0	530	0	Guizhou Bureau of Statistics, 2007, Guizhou Statistical Yearbook 2007
2008	Guizhou	1905.4	1463	0	442.4	0	Guizhou Bureau of Statistics, 2008, Guizhou Statistical Yearbook 2008
2009	Guizhou	2090.7	1708	0	382.7	0	Guizhou Bureau of Statistics, 2009, Guizhou Statistical Yearbook 2009
2010	Guizhou	2132.6	1933	0	199.6	0	Guizhou Bureau of Statistics, 2010, Guizhou Statistical Yearbook 2010
2011	Guizhou	2182.7	1933	0	249.7	0	Guizhou Bureau of Statistics, 2011, Guizhou Statistical Yearbook 2011
2012	Guizhou	2356.9	2166.4	0	190.5	0	Guizhou Bureau of Statistics, 2012, Guizhou Statistical Yearbook 2012
2013	Guizhou	2484.2	2291.1	0	193.1	0	Guizhou Bureau of Statistics, 2013, Guizhou Statistical Yearbook 2013
2014	Guizhou	2738	2553.1	0	184.9	0	Guizhou Bureau of Statistics, 2014, Guizhou Statistical Yearbook 2014
2015	Guizhou	2683	2264	253.3	165.7	0	Guizhou Bureau of Statistics, 2015, Guizhou Statistical Yearbook 2015
2016	Guizhou	2940	2378.4	404	157.5	0.1	Guizhou Bureau of Statistics, 2016, Guizhou Statistical Yearbook 2016
2017	Guizhou	3235.2	2342.4	714.2	154.7	23.9	Guizhou Bureau of Statistics, 2017, Guizhou Statistical Yearbook 2017
2018	Guizhou	3384.78	1848.15	1304.06	132.283	100.292	Guizhou Bureau of Statistics, 2018, Guizhou Statistical Yearbook 2018
2000	Yunnan	1622.8	1238.4	0	384.4	0	Yunnan Bureau of Statistics, 2000, Yunnan Statistical Yearbook 2000
2001	Yunnan	1676	985.9	13	566.6	110.5	Yunnan Bureau of Statistics, 2001, Yunnan Statistical Yearbook 2001
2002	Yunnan	1746	1193	14	444.5	94.5	Yunnan Bureau of Statistics, 2002, Yunnan Statistical Yearbook 2002
2003	Yunnan	1976	1242	14	583.9	136.1	Yunnan Bureau of Statistics, 2003, Yunnan Statistical Yearbook 2003
2004	Yunnan	2001	1389	14	492	106	Yunnan Bureau of Statistics, 2004, Yunnan Statistical Yearbook 2004
2005	Yunnan	2057	1594	29	365	69	Yunnan Bureau of Statistics, 2005, Yunnan Statistical Yearbook 2005
2006	Yunnan	2183	753	0	1430	0	Yunnan Bureau of Statistics, 2006, Yunnan Statistical Yearbook 2006
2007	Yunnan	2565.8	1931	0	501.8	133	Yunnan Bureau of Statistics, 2007, Yunnan Statistical Yearbook 2007
2008	Yunnan	2837	2169	0	569	99	Yunnan Bureau of Statistics, 2008, Yunnan Statistical Yearbook 2008
2009	Yunnan	2821.1	1746	423	539.1	113	Yunnan Bureau of Statistics, 2009, Yunnan Statistical Yearbook 2009
2010	Yunnan	2654.7	1232	777	310.7	335	Yunnan Bureau of Statistics, 2010, Yunnan Statistical Yearbook 2010
2011	Yunnan	3002	941	1231.5	776.5	53	Yunnan Bureau of Statistics, 2011, Yunnan Statistical Yearbook 2011
2012	Yunnan	3067.4	1089.6	1447	530.8	0	Yunnan Bureau of Statistics, 2012, Yunnan Statistical Yearbook 2012
2013	Yunnan	3241.3	1132.6	1707.5	401.3	0	Yunnan Bureau of Statistics, 2013, Yunnan Statistical Yearbook 2013
2014	Yunnan	3495	1320.3	1911.8	262.9	0	Yunnan Bureau of Statistics, 2014, Yunnan Statistical Yearbook 2014
2015	Yunnan	3710	1465	1875.5	369.5	0	Yunnan Bureau of Statistics, 2015, Yunnan Statistical Yearbook 2015
2016	Yunnan	4321	1558	2458.6	304.5	0	Yunnan Bureau of Statistics, 2016, Yunnan Statistical Yearbook 2016
2017	Yunnan	4091.3	1539.1	2255	297.2	0	Yunnan Bureau of Statistics, 2017, Yunnan Statistical Yearbook 2017
2018	Yunnan	4357.83	1751.51	2526.21	80.1277	0	Yunnan Bureau of Statistics, 2018, Yunnan Statistical Yearbook 2018
2000	Tibet	332.6	0	0	332.6	0	Department of Urban socio-economic Survey, National Bureau of Statistics, 2000, China City Statistical Yearbook 2000
2001	Tibet	201	0	0	201	0	Department of Urban socio-economic Survey, National Bureau of Statistics, 2001, China City Statistical Yearbook 2001
2002	Tibet	0	0	0	0	0	Department of Urban socio-economic Survey, National Bureau of Statistics, 2002, China City Statistical Yearbook 2002
2003	Tibet	380	0	0	380	0	Department of Urban socio-economic Survey, National Bureau of Statistics, 2003, China City Statistical Yearbook 2003
2004	Tibet	380	0	0	380	0	Department of Urban socio-economic Survey, National Bureau of Statistics, 2004, China City Statistical Yearbook 2004
2005	Tibet	445	0	0	445	0	Department of Urban socio-economic Survey, National Bureau of Statistics, 2005, China City Statistical Yearbook 2005
2006	Tibet	234	146	0	88	0	Department of Urban socio-economic Survey, National Bureau of Statistics, 2006, China City Statistical Yearbook 2006
2007	Tibet	218.9	146	0	72.9	0	Department of Urban socio-economic Survey, National Bureau of Statistics, 2007, China City Statistical Yearbook 2007
2008	Tibet	230	0	0	230	0	Department of Urban socio-economic Survey, National Bureau of Statistics, 2008, China City Statistical Yearbook 2008
2009	Tibet	229.1	0	0	229.1	0	Department of Urban socio-economic Survey, National Bureau of Statistics, 2009, China City Statistical Yearbook 2009
2010	Tibet	163	0	0	163	0	Department of Urban socio-economic Survey, National Bureau of Statistics, 2010, China City Statistical Yearbook 2010
2011	Tibet	172.6	0	0	172.6	0	Department of Urban socio-economic Survey, National Bureau of Statistics, 2011, China City Statistical Yearbook 2011
2012	Tibet	256.2	0	0	256.2	0	Department of Urban socio-economic Survey, National Bureau of Statistics, 2012, China City Statistical Yearbook 2012
2013	Tibet	241.1	0	0	241.1	0	Department of Urban socio-economic Survey, National Bureau of Statistics, 2013, China City Statistical Yearbook 2013
2014	Tibet	308	0	0	308	0	Department of Urban socio-economic Survey, National Bureau of Statistics, 2014, China City Statistical Yearbook 2014
2015	Tibet	329	0	0	329	0	Department of Urban socio-economic Survey, National Bureau of Statistics, 2015, China City Statistical Yearbook 2015
2016	Tibet	461	420.1	0	40.9	0	Department of Urban socio-economic Survey, National Bureau of Statistics, 2016, China City Statistical Yearbook 2016
2017	Tibet	465	433.7	10	21.3	0	Department of Urban socio-economic Survey, National Bureau of Statistics, 2017, China City Statistical Yearbook 2017
2018	Tibet	539.32	232.801	284.782	21.7204	0.017	Department of Urban socio-economic Survey, National Bureau of Statistics, 2018, China City Statistical Yearbook 2018
2000	Shaanxi	2241.5	940	0	1301.5	0	Shaanxi Bureau of Statistics, 2000, Shaanxi Statistical Yearbook 2000
2001	Shaanxi	2491	1670.5	0	819.5	1	Shaanxi Bureau of Statistics, 2001, Shaanxi Statistical Yearbook 2001
2002	Shaanxi	2774	1266.7	0	1507.3	0	Shaanxi Bureau of Statistics, 2002, Shaanxi Statistical Yearbook 2002
2003	Shaanxi	3507	1351.5	0	2155.5	0	Shaanxi Bureau of Statistics, 2003, Shaanxi Statistical Yearbook 2003
2004	Shaanxi	3502	1278	0	2224	0	Shaanxi Bureau of Statistics, 2004, Shaanxi Statistical Yearbook 2004
2005	Shaanxi	3707	1475	0	2232	0	Shaanxi Bureau of Statistics, 2005, Shaanxi Statistical Yearbook 2005
2006	Shaanxi	2900	1738	8	1010	144	Shaanxi Bureau of Statistics, 2006, Shaanxi Statistical Yearbook 2006
2007	Shaanxi	3336.4	1733	16	1587.4	0	Shaanxi Bureau of Statistics, 2007, Shaanxi Statistical Yearbook 2007
2008	Shaanxi	3197	1986	13	1006	192	Shaanxi Bureau of Statistics, 2008, Shaanxi Statistical Yearbook 2008
2009	Shaanxi	3562.3	2444	20	1098.3	0	Shaanxi Bureau of Statistics, 2009, Shaanxi Statistical Yearbook 2009
2010	Shaanxi	3883.2	2812	22	783.2	266	Shaanxi Bureau of Statistics, 2010, Shaanxi Statistical Yearbook 2010
2011	Shaanxi	4282.7	3640.1	0	416.6	226	Shaanxi Bureau of Statistics, 2011, Shaanxi Statistical Yearbook 2011
2012	Shaanxi	4331	3564.7	0	498.6	267.7	Shaanxi Bureau of Statistics, 2012, Shaanxi Statistical Yearbook 2012
2013	Shaanxi	4373.1	4170.6	0	155.6	46.9	Shaanxi Bureau of Statistics, 2013, Shaanxi Statistical Yearbook 2013
2014	Shaanxi	5179	4911.3	0	218.5	49.2	Shaanxi Bureau of Statistics, 2014, Shaanxi Statistical Yearbook 2014
2015	Shaanxi	5227	5042.7	27	103.2	54.1	Shaanxi Bureau of Statistics, 2015, Shaanxi Statistical Yearbook 2015
2016	Shaanxi	5328	5064.8	130.1	78.1	55	Shaanxi Bureau of Statistics, 2016, Shaanxi Statistical Yearbook 2016
2017	Shaanxi	3792.3	3753	0	39.3	0	Shaanxi Bureau of Statistics, 2017, Shaanxi Statistical Yearbook 2017
2018	Shaanxi	6502.23	6427.78	0	61.1313	13.318	Shaanxi Bureau of Statistics, 2018, Shaanxi Statistical Yearbook 2018
2000	Gansu	1879.6	1011.8	0	867.8	0	Gansu Bureau of Statistics, 2000, Gansu Statistical Yearbook 2000
2001	Gansu	1990	498.2	0	1491.8	0	Gansu Bureau of Statistics, 2001, Gansu Statistical Yearbook 2001
2002	Gansu	2325	768.7	0	1556.3	0	Gansu Bureau of Statistics, 2002, Gansu Statistical Yearbook 2002
2003	Gansu	2758	966.6	0	1791.4	0	Gansu Bureau of Statistics, 2003, Gansu Statistical Yearbook 2003
2004	Gansu	2921	1131	0	1790	0	Gansu Bureau of Statistics, 2004, Gansu Statistical Yearbook 2004
2005	Gansu	2978	513	0	2465	0	Gansu Bureau of Statistics, 2005, Gansu Statistical Yearbook 2005
2006	Gansu	2692	517	0	2175	0	Gansu Bureau of Statistics, 2006, Gansu Statistical Yearbook 2006
2007	Gansu	2599.2	684	0	1915.2	0	Gansu Bureau of Statistics, 2007, Gansu Statistical Yearbook 2007
2008	Gansu	2624.3	847	0	1777.3	0	Gansu Bureau of Statistics, 2008, Gansu Statistical Yearbook 2008
2009	Gansu	2635.9	853	0	1782.9	0	Gansu Bureau of Statistics, 2009, Gansu Statistical Yearbook 2009
2010	Gansu	2782.5	1056	0	1726.5	0	Gansu Bureau of Statistics, 2010, Gansu Statistical Yearbook 2010
2011	Gansu	2761.8	1151.7	0	1610.1	0	Gansu Bureau of Statistics, 2011, Gansu Statistical Yearbook 2011
2012	Gansu	2705.4	1127.5	0	1577.9	0	Gansu Bureau of Statistics, 2012, Gansu Statistical Yearbook 2012
2013	Gansu	2728.2	1153.7	0	1574.5	0	Gansu Bureau of Statistics, 2013, Gansu Statistical Yearbook 2013
2014	Gansu	2530	1583.5	0	946.5	0	Gansu Bureau of Statistics, 2014, Gansu Statistical Yearbook 2014
2015	Gansu	2627	1687.4	0	939.6	0	Gansu Bureau of Statistics, 2015, Gansu Statistical Yearbook 2015
2016	Gansu	2572	1547.1	324.1	700.8	0	Gansu Bureau of Statistics, 2016, Gansu Statistical Yearbook 2016
2017	Gansu	2546.1	1512.2	885.4	40.7	107.8	Gansu Bureau of Statistics, 2017, Gansu Statistical Yearbook 2017
2018	Gansu	2811.91	1594.26	1090	6.70947	120.937	Gansu Bureau of Statistics, 2018, Gansu Statistical Yearbook 2018
2000	Qinghai	957	432	0	525	0	Qinghai Bureau of Statistics, 2000, Qinghai Statistical Yearbook 2000
2001	Qinghai	758	511	0	247	0	Qinghai Bureau of Statistics, 2001, Qinghai Statistical Yearbook 2001
2002	Qinghai	790	511	0	279	0	Qinghai Bureau of Statistics, 2002, Qinghai Statistical Yearbook 2002
2003	Qinghai	559	479	0	80	0	Qinghai Bureau of Statistics, 2003, Qinghai Statistical Yearbook 2003
2004	Qinghai	577	551	0	26	0	Qinghai Bureau of Statistics, 2004, Qinghai Statistical Yearbook 2004
2005	Qinghai	544	544	0	0	0	Qinghai Bureau of Statistics, 2005, Qinghai Statistical Yearbook 2005
2006	Qinghai	598	566	0	32	0	Qinghai Bureau of Statistics, 2006, Qinghai Statistical Yearbook 2006
2007	Qinghai	647.1	614	0	33.1	0	Qinghai Bureau of Statistics, 2007, Qinghai Statistical Yearbook 2007
2008	Qinghai	635.5	478	0	157.5	0	Qinghai Bureau of Statistics, 2008, Qinghai Statistical Yearbook 2008
2009	Qinghai	873.5	569	0	304.5	0	Qinghai Bureau of Statistics, 2009, Qinghai Statistical Yearbook 2009
2010	Qinghai	863.1	581	0	282.1	0	Qinghai Bureau of Statistics, 2010, Qinghai Statistical Yearbook 2010
2011	Qinghai	830.5	743	0	87.5	0	Qinghai Bureau of Statistics, 2011, Qinghai Statistical Yearbook 2011
2012	Qinghai	662.5	591	0	71.5	0	Qinghai Bureau of Statistics, 2012, Qinghai Statistical Yearbook 2012
2013	Qinghai	740.6	576.4	0	164.2	0	Qinghai Bureau of Statistics, 2013, Qinghai Statistical Yearbook 2013
2014	Qinghai	776	669.5	0	106.5	0	Qinghai Bureau of Statistics, 2014, Qinghai Statistical Yearbook 2014
2015	Qinghai	822	717	0	105	0	Qinghai Bureau of Statistics, 2015, Qinghai Statistical Yearbook 2015
2016	Qinghai	820	789.4	0	30.6	0	Qinghai Bureau of Statistics, 2016, Qinghai Statistical Yearbook 2016
2017	Qinghai	777.2	729.1	0	40.5	7.6	Qinghai Bureau of Statistics, 2017, Qinghai Statistical Yearbook 2017
2018	Qinghai	1135.3	906.841	0	40.2995	188.159	Qinghai Bureau of Statistics, 2018, Qinghai Statistical Yearbook 2018
2000	Ningxia	760.8	287.8	0	473	0	Department of Urban socio-economic Survey, National Bureau of Statistics, 2000, China City Statistical Yearbook 2000
2001	Ningxia	919	0	0	687	232	Department of Urban socio-economic Survey, National Bureau of Statistics, 2001, China City Statistical Yearbook 2001
2002	Ningxia	994	0	0	769	225	Department of Urban socio-economic Survey, National Bureau of Statistics, 2002, China City Statistical Yearbook 2002
2003	Ningxia	1188	235	0	826	127	Department of Urban socio-economic Survey, National Bureau of Statistics, 2003, China City Statistical Yearbook 2003
2004	Ningxia	1353	396	0	957	0	Department of Urban socio-economic Survey, National Bureau of Statistics, 2004, China City Statistical Yearbook 2004
2005	Ningxia	964	485	0	479	0	Department of Urban socio-economic Survey, National Bureau of Statistics, 2005, China City Statistical Yearbook 2005
2006	Ningxia	973	539	0	434	0	Department of Urban socio-economic Survey, National Bureau of Statistics, 2006, China City Statistical Yearbook 2006
2007	Ningxia	1099.8	576	0	523.8	0	Department of Urban socio-economic Survey, National Bureau of Statistics, 2007, China City Statistical Yearbook 2007
2008	Ningxia	957.4	541	0	416.4	0	Department of Urban socio-economic Survey, National Bureau of Statistics, 2008, China City Statistical Yearbook 2008
2009	Ningxia	704.2	296	0	408.2	0	Department of Urban socio-economic Survey, National Bureau of Statistics, 2009, China City Statistical Yearbook 2009
2010	Ningxia	918.9	850	0	68.9	0	Department of Urban socio-economic Survey, National Bureau of Statistics, 2010, China City Statistical Yearbook 2010
2011	Ningxia	1204.8	806.6	0	398.2	0	Department of Urban socio-economic Survey, National Bureau of Statistics, 2011, China City Statistical Yearbook 2011
2012	Ningxia	1162.3	821	0	341.3	0	Department of Urban socio-economic Survey, National Bureau of Statistics, 2012, China City Statistical Yearbook 2012
2013	Ningxia	1059.8	980.3	0	79.5	0	Department of Urban socio-economic Survey, National Bureau of Statistics, 2013, China City Statistical Yearbook 2013
2014	Ningxia	1184	1104.2	0	79.8	0	Department of Urban socio-economic Survey, National Bureau of Statistics, 2014, China City Statistical Yearbook 2014
2015	Ningxia	1322	1189.1	0	132.9	0	Department of Urban socio-economic Survey, National Bureau of Statistics, 2015, China City Statistical Yearbook 2015
2016	Ningxia	1122	759.5	342.8	19.7	0	Department of Urban socio-economic Survey, National Bureau of Statistics, 2016, China City Statistical Yearbook 2016
2017	Ningxia	1190.3	821.9	345.8	11	11.6	Department of Urban socio-economic Survey, National Bureau of Statistics, 2017, China City Statistical Yearbook 2017
2018	Ningxia	1177	643.867	498.573	8.30487	26.2603	Department of Urban socio-economic Survey, National Bureau of Statistics, 2018, China City Statistical Yearbook 2018
2000	Xinjiang	2592.4	0	0	2592.4	0	Department of Urban socio-economic Survey, National Bureau of Statistics, 2000, China City Statistical Yearbook 2000
2001	Xinjiang	2786	1083.6	4	1698.4	0	Department of Urban socio-economic Survey, National Bureau of Statistics, 2001, China City Statistical Yearbook 2001
2002	Xinjiang	3214	960	0	2254	0	Department of Urban socio-economic Survey, National Bureau of Statistics, 2002, China City Statistical Yearbook 2002
2003	Xinjiang	3339	1042.8	12.8	2283.4	1.43982e-13	Department of Urban socio-economic Survey, National Bureau of Statistics, 2003, China City Statistical Yearbook 2003
2004	Xinjiang	3453	1236	0	2215	2	Department of Urban socio-economic Survey, National Bureau of Statistics, 2004, China City Statistical Yearbook 2004
2005	Xinjiang	3436	1234	0	2202	0	Department of Urban socio-economic Survey, National Bureau of Statistics, 2005, China City Statistical Yearbook 2005
2006	Xinjiang	3072	828	0	2244	0	Department of Urban socio-economic Survey, National Bureau of Statistics, 2006, China City Statistical Yearbook 2006
2007	Xinjiang	3401.9	958	0	2443.9	0	Department of Urban socio-economic Survey, National Bureau of Statistics, 2007, China City Statistical Yearbook 2007
2008	Xinjiang	2925.8	1402	0	1404.8	119	Department of Urban socio-economic Survey, National Bureau of Statistics, 2008, China City Statistical Yearbook 2008
2009	Xinjiang	2982.3	1655	0	1174.3	153	Department of Urban socio-economic Survey, National Bureau of Statistics, 2009, China City Statistical Yearbook 2009
2010	Xinjiang	3032.7	2140	0	892.7	0	Department of Urban socio-economic Survey, National Bureau of Statistics, 2010, China City Statistical Yearbook 2010
2011	Xinjiang	3444.8	2569.8	0	707	168	Department of Urban socio-economic Survey, National Bureau of Statistics, 2011, China City Statistical Yearbook 2011
2012	Xinjiang	3526.9	2634.6	0	749.7	142.6	Department of Urban socio-economic Survey, National Bureau of Statistics, 2012, China City Statistical Yearbook 2012
2013	Xinjiang	3523.3	2653.5	0	772	97.8	Department of Urban socio-economic Survey, National Bureau of Statistics, 2013, China City Statistical Yearbook 2013
2014	Xinjiang	3606	2952.5	0	653.5	0	Department of Urban socio-economic Survey, National Bureau of Statistics, 2014, China City Statistical Yearbook 2014
2015	Xinjiang	3800	3073.9	0	726.1	0	Department of Urban socio-economic Survey, National Bureau of Statistics, 2015, China City Statistical Yearbook 2015
2016	Xinjiang	3787	3044	110.1	632.9	0	Department of Urban socio-economic Survey, National Bureau of Statistics, 2016, China City Statistical Yearbook 2016
2017	Xinjiang	3713.7	3110.7	148.1	424.6	30.3	Department of Urban socio-economic Survey, National Bureau of Statistics, 2017, China City Statistical Yearbook 2017
2018	Xinjiang	3906.65	3392.9	155.048	83.853	274.851	Department of Urban socio-economic Survey, National Bureau of Statistics, 2018, China City Statistical Yearbook 2018

## Sheet: MSW Compositionn
Province	City	Year	Plastic%	Textile%	Wood%	Paper%	Food waste%	Source
Anhui	Hefei	1997		1.15		2.55		Wu K., Yu Z., Jin J., Cai J., Chu W., 2008. Discussion on the selection of Hefei municipal solid waste treatment plan. Journal of Hefei University: Natural Science Edition, 18(3), 56-58. (In Chinese)
Anhui	Hefei	2002	17.98	1.88	0.3	3.78		Wu K., Yu Z., Jin J., Cai J., Chu W., 2008. Discussion on the selection of Hefei municipal solid waste treatment plan. Journal of Hefei University: Natural Science Edition, 18(3), 56-58. (In Chinese)
Anhui	Hefei	2005	7.95	2.1	0.9	1.86		Wu K., Yu Z., Jin J., Cai J., Chu W., 2008. Discussion on the selection of Hefei municipal solid waste treatment plan. Journal of Hefei University: Natural Science Edition, 18(3), 56-58. (In Chinese)
Anhui	Hefei	2007	13.55	3.96	0.66	3.26		Wu K., Yu Z., Jin J., Cai J., Chu W., 2008. Discussion on the selection of Hefei municipal solid waste treatment plan. Journal of Hefei University: Natural Science Edition, 18(3), 56-58. (In Chinese)
Beijing	Beijing	1998	10.43	1.55	1.62	8.04	32.17	Liu K., et al., 2001. Studies onCompositionofUrban Household Waste inBeijing and its Agricultural Utilization （in Chinese）
Beijing	Beijing	2006	18.228	0.804	3.612	23.397	26.17	Li C., Li G.,Li Y., 2008. Spring Domestic Waste Constitutes Transformation in Beijing Logistics System (in Chinese)
Beijing	Beijing	2008	12.12	1.78				Qin Y., et al., 2009. Distirbution characters of municipal solid waste in Chaoyang District of Beijing (in Chinese)
Beijing	Beijing	2015	20.737	2.337	3.326	20.83	47.84	Zhang X.,2018. Determination and Evaluation on Calculation Model of Calorific Value of Municipal Solid Waste in Beijing (in Chinese)
Beijing	Beijing	2016	16.43	1.68	0.495	17.94	58.59	Wang G., et al., 2018. Physical Composition and Characteristics Anaysis of the Municipal Solid Waste (MSW) in Beijing (in Chinese)
Beijing	Beijing	2016	21.06	2.71				Zhang X.,2018. Determination and Evaluation on Calculation Model of Calorific Value of Municipal Solid Waste in Beijing (in Chinese)
Beijing	Beijing	2018	18.87	0.8525	4.105		51.38	Cheng W., 2020. Comparative analysis of the composition characteristics of domestic waste in Beijing urban and rural areas. Renewable resources and circular economy, 13(1), 17-22. (In Chinese)
Fujian	Xiamen	2007	18.386	2.998	0.71	13.44	50.73	Chen J., Liu D., 2010. Heat Value Monitoring of Xiamen Domestic Waste and Analysis of Its Influencing Factors (in Chinese)
Fujian	Xiamen	2012	13	5.6			67	Xiao L., Ye Z., Lin T., 2016. Analysis of household waste generation and its driving pattern based on community classification. Journal of Environmental Sciences, 36(1), 307-313. (In Chinese)
Gansu	Lanzhou	2006	11.335	2.1	1.36	9.69	37.22	Ji A., 2007. The Analysis of Physical Characteristics and Incinerating Eeasibility of Municipal Solid Waste in Lanzhou [D] (Doctoral dissertation, Lanzhou: Lanzhou University). (In Chinese)
Guangdong	Dongguan	2012	16.96	0.4	0.24	16.48	59.53	Fang C., Zeng C., 2013. Study on Domestic Garbage Characteristics and Pilot Testing of Household Registration System. Environmental Science and Management, 38(6), 12-15. (In Chinese)
Guangdong	Foshan	1992	7.1	4.8	3.3	8.1		Zhang H., Li X., Qi J., Chen Y., Fang J., 2015. Analysis of Composition Characteristics of Municipal Solid Waste in South China. Environmental Science, (1), 325-332. (In Chinese)
Guangdong	Foshan	1993	6.1	1.6				Zhang H., Li X., Qi J., Chen Y., Fang J., 2015. Analysis of Composition Characteristics of Municipal Solid Waste in South China. Environmental Science, (1), 325-332. (In Chinese)
Guangdong	Foshan	2011	28	3	3.5	6.5	45	Zhang H., Li X., Qi J., Chen Y., Fang J., 2015. Analysis of Composition Characteristics of Municipal Solid Waste in South China. Environmental Science, (1), 325-332. (In Chinese)
Guangdong	Guangdong	1990	1.8	1.3				Zhang H., Li X., Qi J., Chen Y., Fang J., 2015. Analysis of Composition Characteristics of Municipal Solid Waste in South China. Environmental Science, (1), 325-332. (In Chinese)
Guangdong	Guangdong	1994	11.23	3.96		3.33		Xiong W., 2003. Analysis of Present Situstion of Domestic Refuse in Guangzhou City and Research on Classification and Collection of Refuse (in Chinese)
Guangdong	Guangdong	1995	12.58	4.12		3.3		Xiong W., 2003. Analysis of Present Situstion of Domestic Refuse in Guangzhou City and Research on Classification and Collection of Refuse (in Chinese)
Guangdong	Guangdong	1997	17.54	4.31		6.39		Xiong W., 2003. Analysis of Present Situstion of Domestic Refuse in Guangzhou City and Research on Classification and Collection of Refuse (in Chinese)
Guangdong	Guangdong	2000	16.47	3.99		4.22		Xiong W., 2003. Analysis of Present Situstion of Domestic Refuse in Guangzhou City and Research on Classification and Collection of Refuse (in Chinese)
Guangdong	Guangdong	2001	23.86	4.1		6.27		Xiong W., 2003. Analysis of Present Situstion of Domestic Refuse in Guangzhou City and Research on Classification and Collection of Refuse (in Chinese)
Guangdong	Guangdong	2002	23.62	4.44		8.85		Xiong W., 2003. Analysis of Present Situstion of Domestic Refuse in Guangzhou City and Research on Classification and Collection of Refuse (in Chinese)
Guangdong	Guangdong	2015	21.01	3.99	4.51	13.04	51.02	Lv Y., 2020. Analysis of the model for estimating calorific value of municipal solid waste in South China. Comprehensive Utilization of Resources in China, v.38; No.398(01), 88-91. (In Chinese)
Guangdong	Shenzhen	1998	13	5				Huang C., 2012. The statistical analysis of characteristics of municipal solid waste for Shenzhen (in Chinese)
Guangdong	Shenzhen	2000	17.57	9.11	3.44	7.29	48.84	Luo T., 2006. Experimental research on the MSW Properties and Selection of Seperation Plan in Bao'an district of Shenzhen (Doctoral dissertation, Wuhan: Huazhong University of Science and Technology). (In Chinese)
Guangdong	Shenzhen	2000	10.9	2.15	5.17	8.6	59.61	Huang C., 2012. The statistical analysis of characteristics of municipal solid waste for Shenzhen (in Chinese)
Guangdong	Shenzhen	2001	16.56	8.59	4.02	7.89	47.45	Luo T., 2006. Experimental research on the MSW Properties and Selection of Seperation Plan in Bao'an district of Shenzhen (Doctoral dissertation, Wuhan: Huazhong University of Science and Technology). (In Chinese)
Guangdong	Shenzhen	2002	15.63	9.02	3.98	7.99	46.55	Luo T., 2006. Experimental research on the MSW Properties and Selection of Seperation Plan in Bao'an district of Shenzhen (Doctoral dissertation, Wuhan: Huazhong University of Science and Technology). (In Chinese)
Guangdong	Shenzhen	2003	19.84	8.25	3	7.11	45.58	Luo T., 2006. Experimental research on the MSW Properties and Selection of Seperation Plan in Bao'an district of Shenzhen (Doctoral dissertation, Wuhan: Huazhong University of Science and Technology). (In Chinese)
Guangdong	Shenzhen	2003	19.85	8.25				Huang C., 2012. The statistical analysis of characteristics of municipal solid waste for Shenzhen (in Chinese)
Guangdong	Shenzhen	2004	15.63	9.65	3.58	9.59	46.89	Luo T., 2006. Experimental research on the MSW Properties and Selection of Seperation Plan in Bao'an district of Shenzhen (Doctoral dissertation, Wuhan: Huazhong University of Science and Technology). (In Chinese)
Guangdong	Shenzhen	2005	14.81	9.28	3.53	10.58	48.65	Luo T., 2006. Experimental research on the MSW Properties and Selection of Seperation Plan in Bao'an district of Shenzhen (Doctoral dissertation, Wuhan: Huazhong University of Science and Technology). (In Chinese)
Guangdong	Shenzhen	2005	10.73	3.57		8.5	47.16	Huang C., 2012. The statistical analysis of characteristics of municipal solid waste for Shenzhen (in Chinese)
Guangdong	Shenzhen	2006	13.91	10.28	2.86	13.66	47.75	Luo T., 2006. Experimental research on the MSW Properties and Selection of Seperation Plan in Bao'an district of Shenzhen (Doctoral dissertation, Wuhan: Huazhong University of Science and Technology). (In Chinese)
Guangdong	Shenzhen	2006	14.32	10.31	2.78	12.96	47.74	Huang C., 2012. The statistical analysis of characteristics of municipal solid waste for Shenzhen (in Chinese)
Guangdong	Shenzhen	2007	11.37	11.78		13.26	46.94	Luo T., 2006. Experimental research on the MSW Properties and Selection of Seperation Plan in Bao'an district of Shenzhen (Doctoral dissertation, Wuhan: Huazhong University of Science and Technology). (In Chinese)
Guangdong	Shenzhen	2008	11.93	12.68		12.56	47.48	Luo T., 2006. Experimental research on the MSW Properties and Selection of Seperation Plan in Bao'an district of Shenzhen (Doctoral dissertation, Wuhan: Huazhong University of Science and Technology). (In Chinese)
Guangdong	Shenzhen	2008	15.9	3.28	2.89	18.44	45.98	Huang C., 2012. The statistical analysis of characteristics of municipal solid waste for Shenzhen (in Chinese)
Guangdong	Shenzhen	2009	13.89	12.36		14.23	49.17	Luo T., 2006. Experimental research on the MSW Properties and Selection of Seperation Plan in Bao'an district of Shenzhen (Doctoral dissertation, Wuhan: Huazhong University of Science and Technology). (In Chinese)
Guangdong	Shenzhen	2010	14.42	11.13		13.25	50.67	Luo T., 2006. Experimental research on the MSW Properties and Selection of Seperation Plan in Bao'an district of Shenzhen (Doctoral dissertation, Wuhan: Huazhong University of Science and Technology). (In Chinese)
Guangdong	Shenzhen	2010	21.72	7.4	1.41	15.34	44.1	Huang C., 2012. The statistical analysis of characteristics of municipal solid waste for Shenzhen (in Chinese)
Guangdong	Shenzhen	2011	12.9	10.17		12.36	50.74	Luo T., 2006. Experimental research on the MSW Properties and Selection of Seperation Plan in Bao'an district of Shenzhen (Doctoral dissertation, Wuhan: Huazhong University of Science and Technology). (In Chinese)
Guizhou	Anshun	2010	5.46	5.88	3.89	6.86		Chen C., Wei C., Wang Z., 2014. Garbage Composition and Four Water Parameters of the Leachate from the landfill in Anshun City. Journal of Guizhou University: Natural Science Edition, 31(3), 124-128. (In Chinese)
Guizhou	Guiyang	2011	6.58	0.65				actual measurement
Guizhou	Guiyang	2012	14.97	4.42	2.36	13.07	27.2	Cui J., et al., 2016. Generation，Disposition andＲesoure Utilization of Municipal Solid Waste(MSW)in Guiyang City (in Chinese）
Hainan	Haikou	2001	9.6	1.19		6.33	50.63	Luo T., Ouyang Z., Wang X., Li W., 2004. Carbon Output Through Urban Domestic Garbage Haikou (Doctoral dissertation). Environmental Science, 25(6): 154. (In Chinese)
Hebei	Shijiazhuang	2005	5.97	1.61	0.97	3.07	62.71	Su Y., Xing S., Wang H., 2008. Management, disposal status and countermeasures of domestic waste in Shijiazhuang City. Environment and Health: The Environment and Health Forum of Hebei Society of Environmental Sciences and the Proceedings of the 2008 Academic Annual Conference. (In Chinese)
Hebei	Tangshan	2004	9.9	2.3		2.4	45.1	Wang Y., Dong X., Zhang Y., Zhang S., 2007. An Analysis of Features of Urban Consumer Waste in Tangshan City. Journal of Tangshan College, 20(6), 62-63. (In Chinese)
Hebei	Tangshan	2005	10.3	1.9		2	45.4	Wang Y., Dong X., Zhang Y., Zhang S., 2007. An Analysis of Features of Urban Consumer Waste in Tangshan City. Journal of Tangshan College, 20(6), 62-63. (In Chinese)
Hebei	Tangshan	2006	10.8	2.2		2.2	46.2	Wang Y., Dong X., Zhang Y., Zhang S., 2007. An Analysis of Features of Urban Consumer Waste in Tangshan City. Journal of Tangshan College, 20(6), 62-63. (In Chinese)
Henan	Zhenzhou	2010	10.8	2.2	41.5	3.9		Song H., Wang T., 2012. Status and Countermeasures of Domestic Waste Treatment in Zhengzhou City. Environmental Sanitation Engineering, 20(3), 28-32. (In Chinese)
Heijlongjiang	Harbin	1999	7.404	1.306	72.123	9.002		Ren Y., Hua D., Li C., 2007. Discussion in Hearbin's Rubbish Present Condition and the Path of the Handle in the Future (in Chinese)
Heijlongjiang	Harbin	2000	7.351	0.292	73.469	10.142		Ren Y., Hua D., Li C., 2007. Discussion in Hearbin's Rubbish Present Condition and the Path of the Handle in the Future (in Chinese)
Heijlongjiang	Harbin	2001	9.399	1.81	73.526	6.812		Ren Y., Hua D., Li C., 2007. Discussion in Hearbin's Rubbish Present Condition and the Path of the Handle in the Future (in Chinese)
Heijlongjiang	Harbin	2002	2.837	1.305	72.576	7.074		Ren Y., Hua D., Li C., 2007. Discussion in Hearbin's Rubbish Present Condition and the Path of the Handle in the Future (in Chinese)
Heijlongjiang	Harbin	2008	7.4	1.31	72.12	9.02		Sun G., 2016. Harbin Municipal Waste Treatment and Disposal Status and Management. Heilongjiang Science and Technology Information, (10), 298-298. (In Chinese)
Hubei	Wuhan	2000	7.27	1.25	1.68	5.62	47.66	Liu D., Jiang D., 2001. Analysis of Staple Element Changes of Urban Domestic Waste in Wuhan. Environmental Sanitation Engineering, 9(4), 173-176. (In Chinese)
Jilin	Jilin	1998	10.557	1.145	2.787	7.815	35.583	Liu B., Wu M., Zhang L., 1999. Municipal Solid Waste Characteristics of Jilin City. Joural of Northeast China Institute of Electric Power Engineering, 19(3): 16. (In Chinese)
Jiangsu	Nanjing	2007	12	1		9	66	Kang X., Wang S., 2009. Survey and Minimization Analysis of Municipal Domestic Waste of Nanjing City (Doctoral dissertation). Environmental Science and Management, 34(2): 46-48. (In Chinese)
Jiangsu	Suzhou	1999	12.69	4.16	1.87	8.63	62.5	He S., Zhu S., Yu L., 2008. Characteristic Analysis and Treatment Countermeasures of Domestic Waste in Suzhou City. Environmental Sanitation Engineering, (6), 62-64. (In Chinese)
Jiangsu	Suzhou	2000	13.25	4.2	0.98	7.92	63.71	He S., Zhu S., Yu L., 2008. Characteristic Analysis and Treatment Countermeasures of Domestic Waste in Suzhou City. Environmental Sanitation Engineering, (6), 62-64. (In Chinese)
Jiangsu	Suzhou	2001	14.89	4.3	0.47	7.67	63.04	He S., Zhu S., Yu L., 2008. Characteristic Analysis and Treatment Countermeasures of Domestic Waste in Suzhou City. Environmental Sanitation Engineering, (6), 62-64. (In Chinese)
Jiangsu	Suzhou	2002	11.57	1.72	1.64	11.56	65.68	He S., Zhu S., Yu L., 2008. Characteristic Analysis and Treatment Countermeasures of Domestic Waste in Suzhou City. Environmental Sanitation Engineering, (6), 62-64. (In Chinese)
Jiangsu	Suzhou	2003	14.07	2.79	0.71	13.24	63.9	He S., Zhu S., Yu L., 2008. Characteristic Analysis and Treatment Countermeasures of Domestic Waste in Suzhou City. Environmental Sanitation Engineering, (6), 62-64. (In Chinese)
Jiangsu	Suzhou	2004	15.07	3.1	1.6	11.9	64.86	He S., Zhu S., Yu L., 2008. Characteristic Analysis and Treatment Countermeasures of Domestic Waste in Suzhou City. Environmental Sanitation Engineering, (6), 62-64. (In Chinese)
Jiangsu	Suzhou	2005	14.48	3.57	1.08	11.84	63.95	He S., Zhu S., Yu L., 2008. Characteristic Analysis and Treatment Countermeasures of Domestic Waste in Suzhou City. Environmental Sanitation Engineering, (6), 62-64. (In Chinese)
Jiangsu	Suzhou	2006	18.02	4.15	1.34	11.56	61.47	He S., Zhu S., Yu L., 2008. Characteristic Analysis and Treatment Countermeasures of Domestic Waste in Suzhou City. Environmental Sanitation Engineering, (6), 62-64. (In Chinese)
Jiangsu	Suzhou	2007	18.59	4.18	0.86	10.89	62.63	He S., Zhu S., Yu L., 2008. Characteristic Analysis and Treatment Countermeasures of Domestic Waste in Suzhou City. Environmental Sanitation Engineering, (6), 62-64. (In Chinese)
Jiangxi	Jiujiang	2017	18.845	15.415	11.32	13.71	21.55	Fan R., Gan Z., Xiao G., Wang T., 2018. Analysis of Composition and Caloric Value of Municipal Solid Waste of One City in East China. Guangdong Chemical Industry, 45(373), 40. (In Chinese)
Liaoning	Dalian	2003	18.57	1.98	36.2	8.76	1.27	Zhao W., 2006. Survey and Analysis of Municipal Domestic Waste in Central Area of Dalian City. Environmental Sanitation Engineering, 14(6), 29-31. (In Chinese)
Liaoning	Dandong	2012	15.334					Yu M., Zhang Z., 2014. Composition and Treatment Countermeasures of Municipal Domestic Waste in Dandong. Environmental Sanitation Engineering, 22(1), 72-74. (In Chinese)
Liaoning	Shenyang	1984	0.17	0.29	59.87	1.19		Zhou D., et al., 2007. Current State and Countermeasure of Domestic Refuse Treatment in Shenyang City (in Chinese)
Liaoning	Shenyang	1989	3.7	1.34	43.72	2.57		Zhou D., et al., 2007. Current State and Countermeasure of Domestic Refuse Treatment in Shenyang City (in Chinese)
Liaoning	Shenyang	1998	7.73	2.69	17.01	8.34	37.05	Zhou D., et al., 2007. Current State and Countermeasure of Domestic Refuse Treatment in Shenyang City (in Chinese)
Liaoning	Shenyang	1999	7.58	1.57	1.27	3.28	78.9	Zhou D., et al., 2007. Current State and Countermeasure of Domestic Refuse Treatment in Shenyang City (in Chinese)
Liaoning	Shenyang	2002	14.3	1.71	1.7	4.86	68.2	Zhou D., et al., 2007. Current State and Countermeasure of Domestic Refuse Treatment in Shenyang City (in Chinese)
Liaoning	Shenyang	2008	12	3.9	9.2			Zhou X., Xu J., Li Y., Li R., 2013. Study on Scheme of Domestic Waste Energy Utilization Model in Shenyang City. Efficient and Clean Energy Utilization and New Energy Technology-Proceedings of the 2012 Power Engineering Youth Academic Forum. (In Chinese)
Liaoning	Shenyang	2009	11.6	3.2	10.2			Zhou X., Xu J., Li Y., Li R., 2013. Study on Scheme of Domestic Waste Energy Utilization Model in Shenyang City. Efficient and Clean Energy Utilization and New Energy Technology-Proceedings of the 2012 Power Engineering Youth Academic Forum. (In Chinese)
Liaoning	Shenyang	2010	10.9	3.8	9.3			Zhou X., Xu J., Li Y., Li R., 2013. Study on Scheme of Domestic Waste Energy Utilization Model in Shenyang City. Efficient and Clean Energy Utilization and New Energy Technology-Proceedings of the 2012 Power Engineering Youth Academic Forum. (In Chinese)
Liaoning	Shenyang	2011	10.6	3.1	9.2			Zhou X., Xu J., Li Y., Li R., 2013. Study on Scheme of Domestic Waste Energy Utilization Model in Shenyang City. Efficient and Clean Energy Utilization and New Energy Technology-Proceedings of the 2012 Power Engineering Youth Academic Forum. (In Chinese)
Inner Mongolia	Hohhot	2001	9.2	0.3	0.4	6.5	32	Zhao J., Sun W., Yang J., Jiang Q., 2005. Analysis of the composition and characteristics of municipal solid waste in Hohhot. Acta Scientiarum Naturalium Universitatis NeiMongol: Natural Science Edition, 36(1), 100-103. (In Chinese)
Qinghai	Xining	2011	6.11	1.04				actual measurement
Qinghai	Xining	2017	8.58	1.19	0.93	11.89	23.91	Li Y., et al., 2020. Production and Recycling of Municipal Solid Waste in Typical Northwest City of China, Xining (in Chinese)
Shandong	Jinan	2008	7.13	1.29	0.74	10.18	56.93	Li M., Zheng Z., 2014. property Change of Domestic Waste and Diversified Transition of Treatment Technologies in Jinan. Environmental Sanitation Engineering, 22(4), 62-64. (In Chinese)
Shandong	Jinan	2009	9.76	1.89	1.42	10.66	55.44	Li M., Zheng Z., 2014. property Change of Domestic Waste and Diversified Transition of Treatment Technologies in Jinan. Environmental Sanitation Engineering, 22(4), 62-64. (In Chinese)
Shandong	Jinan	2010	9.63	2.11	2.03	12.78	54.71	Li M., Zheng Z., 2014. property Change of Domestic Waste and Diversified Transition of Treatment Technologies in Jinan. Environmental Sanitation Engineering, 22(4), 62-64. (In Chinese)
Shandong	Jinan	2011	10.14	1.27	0.3	8.4	60.05	Li M., Zheng Z., 2014. property Change of Domestic Waste and Diversified Transition of Treatment Technologies in Jinan. Environmental Sanitation Engineering, 22(4), 62-64. (In Chinese)
Shandong	Jinan	2012	9.92	3.04	0.95	11.18	58.71	Li M., Zheng Z., 2014. property Change of Domestic Waste and Diversified Transition of Treatment Technologies in Jinan. Environmental Sanitation Engineering, 22(4), 62-64. (In Chinese)
Shandong	Qingdao	2006	8.383	3.032	60.516	9.481		Jiang Z., Zhang WX., Qi WJ., 2011. Physical Properties and Change Regularity of Domestic Waste in Qingdao City (in Chinese)
Shandong	Qingdao	2011	6.28	1.33				actual measurement
Shanxi	Datong	2001	3.09	0.77		2.98	44.23	Lian J., 2004. The status quo and countermeasures of the garbage problem in Datong City. Shanxi Energy and Conservation, (1), 24-25. (In Chinese)
Shaanxi	Xi'an	2018	19.6	2.3	2.5	13.5	57.5	Liu Y., Li X., Chen Q., Tan P., Qiu L., Deng Y., Wang F., Jiang N., 2019. Analysis of Composition of Municipal Solid Waste in Xi'an and Anaerobic Fermentation Performance with Different Solid Concentrations. China Biogas, 37(6), 37-43. (In Chinese)
Shanghai	Shanghai	1990	3.98	1.18	1.56	4.01	82.72	Liu F., et al., 2005. Research on Output, Composition and Disposal Countermeasures of Municipal Domestic Waste in Shanghai City (in Chinese)
Shanghai	Shanghai	1991	4.19	1.14	1.44	4.23	82.09	Liu F., et al., 2005. Research on Output, Composition and Disposal Countermeasures of Municipal Domestic Waste in Shanghai City (in Chinese)
Shanghai	Shanghai	1992	5.78	1.65	1.33	6.24	79.14	Liu F., et al., 2005. Research on Output, Composition and Disposal Countermeasures of Municipal Domestic Waste in Shanghai City (in Chinese)
Shanghai	Shanghai	1993	7.58	1.97	1.89	8.36	72.93	Liu F., et al., 2005. Research on Output, Composition and Disposal Countermeasures of Municipal Domestic Waste in Shanghai City (in Chinese)
Shanghai	Shanghai	1994	9.24	2.13	1.37	7.49	73.32	Liu F., et al., 2005. Research on Output, Composition and Disposal Countermeasures of Municipal Domestic Waste in Shanghai City (in Chinese)
Shanghai	Shanghai	1994	9.16	2.13				Zhang Y., Yang CX., 2000. The Output and Component Analysis of Domestic Solid Waste in Shanghai Residential Area (in Chinese)
Shanghai	Shanghai	1995	11.21	2.17	1.47	6.5	71.65	Liu F., et al., 2005. Research on Output, Composition and Disposal Countermeasures of Municipal Domestic Waste in Shanghai City (in Chinese)
Shanghai	Shanghai	1995	11.21	2.17				Zhang Y., Yang CX., 2000. The Output and Component Analysis of Domestic Solid Waste in Shanghai Residential Area (in Chinese)
Shanghai	Shanghai	1996	11.84	2.26	1.96	6.68	70.3	Liu F., et al., 2005. Research on Output, Composition and Disposal Countermeasures of Municipal Domestic Waste in Shanghai City (in Chinese)
Shanghai	Shanghai	1996	11.84	2.26				Zhang Y., Yang CX., 2000. The Output and Component Analysis of Domestic Solid Waste in Shanghai Residential Area (in Chinese)
Shanghai	Shanghai	1997	11.78	2.24	1.44	8.05	70.09	Liu F., et al., 2005. Research on Output, Composition and Disposal Countermeasures of Municipal Domestic Waste in Shanghai City (in Chinese)
Shanghai	Shanghai	1997	11.78	2.24				Zhang Y., Yang CX., 2000. The Output and Component Analysis of Domestic Solid Waste in Shanghai Residential Area (in Chinese)
Shanghai	Shanghai	1998	13.48	1.9	1.27	8.77	67.33	Liu F., et al., 2005. Research on Output, Composition and Disposal Countermeasures of Municipal Domestic Waste in Shanghai City (in Chinese)
Shanghai	Shanghai	1998	13.48	1.9				Zhang Y., Yang CX., 2000. The Output and Component Analysis of Domestic Solid Waste in Shanghai Residential Area (in Chinese)
Shanghai	Shanghai	1999	14.46	2.21	1.18	9.23	65.21	Liu F., et al., 2005. Research on Output, Composition and Disposal Countermeasures of Municipal Domestic Waste in Shanghai City (in Chinese)
Shanghai	Shanghai	2000	13.93	2.81	1.43	8.02	67.5	Liu F., et al., 2005. Research on Output, Composition and Disposal Countermeasures of Municipal Domestic Waste in Shanghai City (in Chinese)
Shanghai	Shanghai	2002	13.17	2.91	1.26	9.11	68.17	Liu F., et al., 2005. Research on Output, Composition and Disposal Countermeasures of Municipal Domestic Waste in Shanghai City (in Chinese)
Shanghai	Shanghai	2004	21.72	3.815		9.06		Sun XJ., et al., 2008. Analysis of Composition and Caloric Value of MunicipaSolid Waste in Shanghai (in Chinese)
Shanghai	Shanghai	2006	14.91	4.8		26.21	51.47	Shi QY., et al., 2006. Site Investigation on MSW in Shanghai Commercial Center and Its Use for the Prediction ofWastes Generation in Shanghai EXPO 2010 (in Chinese)
Shanghai	Shanghai	2007	15.67	2.58	1.1	9.01	67.37	Chen J., Dong XD., 2017. Physical and Chemical Characteristics of Municipal Solid Waste in Shanghai (in Chinese)
Shanghai	Shanghai	2008	18.26	2.57	1.09	10.19	63.47	Chen J., Dong XD., 2017. Physical and Chemical Characteristics of Municipal Solid Waste in Shanghai (in Chinese)
Shanghai	Shanghai	2009	16.66	2.38	1.24	11.71	63.69	Chen J., Dong XD., 2017. Physical and Chemical Characteristics of Municipal Solid Waste in Shanghai (in Chinese)
Shanghai	Shanghai	2010	16.75	2.29	1.48	11.9	63.51	Chen J., Dong XD., 2017. Physical and Chemical Characteristics of Municipal Solid Waste in Shanghai (in Chinese)
Shanghai	Shanghai	2011	17.11	2.12	1.6	13.31	61.66	Chen J., Dong XD., 2017. Physical and Chemical Characteristics of Municipal Solid Waste in Shanghai (in Chinese)
Shanghai	Shanghai	2012	15.71	2.31	2.69	9.57	64.97	Chen J., Dong XD., 2017. Physical and Chemical Characteristics of Municipal Solid Waste in Shanghai (in Chinese)
Shanghai	Shanghai	2013	16.56	2.14	1.49	12.66	62.21	Chen J., Dong XD., 2017. Physical and Chemical Characteristics of Municipal Solid Waste in Shanghai (in Chinese)
Shanghai	Shanghai	2012	13.79		1.88	6.01	72.49	Jia Y.,et al., 2013. Evaluationof Environmental Risk Assessment of a Sulfuric Production (in Chinese)
Shanghai	Shanghai	2014	15.99	2.03	2.7	10.58	65.07	Chen J., Dong XD., 2017. Physical and Chemical Characteristics of Municipal Solid Waste in Shanghai (in Chinese)
Shanghai	Shanghai	2013	20.15	2.61	4.03	13.52	53.65	Dong XD., Xia SX., Li XY., 2015. Physical Component Characteristics of Domestic Waste in Songjiang District，Shanghai (in Chinese)
Shanghai	Shanghai	2015	16.57	2.57	4.52	12.07	61.1	Chen J., Dong XD., 2017. Physical and Chemical Characteristics of Municipal Solid Waste in Shanghai (in Chinese)
Shanghai	Shanghai	2016	17.56	2.85	1.95	11.88	60.4	Chen J., Dong XD., 2017. Physical and Chemical Characteristics of Municipal Solid Waste in Shanghai (in Chinese)
Shanghai	Shanghai	2015	16.57	2.03	2.7	10.58	65.07	Dong X., Zhang Y., 2016. Investigation and Analysis of Physicochemical Characteristics of Municipal Solid Waste in Shanghai. Environmental Sanitation Engineering, 24(6), 18-21. (In Chinese)
Szechwan	Chengdu	2001	14.03	2.21	57.52	7.53		Tao XF., et al., 2009. Survey and analysis of municipal domestic wastein the urban zone of chengdu city (in Chinese)
Szechwan	Chengdu	2002	9.63	4.23	51.56	11.68		Tao XF., et al., 2009. Survey and analysis of municipal domestic wastein the urban zone of chengdu city (in Chinese)
Szechwan	Chengdu	2003	12.47	1.66	48.46	12.81		Tao XF., et al., 2009. Survey and analysis of municipal domestic wastein the urban zone of chengdu city (in Chinese)
Szechwan	Chengdu	2004	6.84	1.86	46.46	4.58		Tao XF., et al., 2009. Survey and analysis of municipal domestic wastein the urban zone of chengdu city (in Chinese)
Szechwan	Chengdu	2005	14.74	2.47	55.89	11.05		Tao XF., et al., 2009. Survey and analysis of municipal domestic wastein the urban zone of chengdu city (in Chinese)
Szechwan	Chengdu	2006	14.98	1.72	46.48	15.76		Tao XF., et al., 2009. Survey and analysis of municipal domestic wastein the urban zone of chengdu city (in Chinese)
Szechwan	Chengdu	2010	12	2.5	0.88	13	65.7	Huang MX., Liu D., 2012. Characteristic and Composition of Municipal Solid Waste in Sichuan Province (in Chinese)
Szechwan	Chengdu	2012	11.4	2.2333	4.366	19.766	58.833	Yin YC., et al., 2016. Characteristics and treating method of municipalsolid waste in Chengdu, China (in Chinese)
Szechwan	Chengdu	2013	9.267	0.4333	3.933	13.699	48.633	Yin YC., et al., 2016. Characteristics and treating method of municipalsolid waste in Chengdu, China (in Chinese)
Szechwan	Chengdu	2013	14.23	2.84	56.71	6.88		Tao XF., et al., 2009. Survey and analysis of municipal domestic wastein the urban zone of chengdu city (in Chinese)
Szechwan	Chengdu	2013	10.775	1.125	3.18	13.18	61	Liu Y., 2015. Characteristics and Heavy Metal Analysis of Municiipal Waste Sichuan (Master's thesis, Sichuan Agricultural University). (In Chinese)
Szechwan	Chengdu	2014	15.393		14.82		34.83	Fu Y., Qiu Z., Fu C., Zhu D., Yin Y., 2014. Analysis of Municipal Solid Waste Composition and Physicochemical Properties in Urban Area of Chengdu. Sichuan Environment, 33(6), 126-129. (In Chinese)
Szechwan	Dazhou	2013	9.05	0.7	1.01	14.47	60.04	Liu Y., 2015. Characteristics and Heavy Metal Analysis of Municiipal Waste Sichuan (Master's thesis, Sichuan Agricultural University). (In Chinese)
Szechwan	Malcolm	2013	10.81	3.52	2.375	10.12	51.36	Liu Y., 2015. Characteristics and Heavy Metal Analysis of Municiipal Waste Sichuan (Master's thesis, Sichuan Agricultural University). (In Chinese)
Szechwan	Mianyang	2010	21.9	3.6	1.01	10.3	60.2	Huang M., Liu D., 2012. Characteristics and Composition of Municipal Solid Waste in Sichuan Province. Environmental Monitoring in China, 28(5), 121-123. (In Chinese)
Szechwan	Nanchong	2013	10.44	1.78	3.995	16.495	55.265	Liu Y., 2015. Characteristics and Heavy Metal Analysis of Municiipal Waste Sichuan (Master's thesis, Sichuan Agricultural University). (In Chinese)
Szechwan	Neijiang	2010	16	0.7	0.89	9	64	Huang M., Liu D., 2012. Characteristics and Composition of Municipal Solid Waste in Sichuan Province. Environmental Monitoring in China, 28(5), 121-123. (In Chinese)
Szechwan	Panzhihua	2010	15.6	1	3.1	8.2	57.4	Huang M., Liu D., 2012. Characteristics and Composition of Municipal Solid Waste in Sichuan Province. Environmental Monitoring in China, 28(5), 121-123. (In Chinese)
Szechwan	Suining	2010	11	4.3	1.4	8	68.1	Huang M., Liu D., 2012. Characteristics and Composition of Municipal Solid Waste in Sichuan Province. Environmental Monitoring in China, 28(5), 121-123. (In Chinese)
Szechwan	Xichang	2013	7.935	0.105	4.01	12.285	45.245	Liu Y., 2015. Characteristics and Heavy Metal Analysis of Municiipal Waste Sichuan (Master's thesis, Sichuan Agricultural University). (In Chinese)
Szechwan	Yibin	2013	7.215	2.22	4.335	11.555	49.99	Liu Y., 2015. Characteristics and Heavy Metal Analysis of Municiipal Waste Sichuan (Master's thesis, Sichuan Agricultural University). (In Chinese)
Tianjing	Tianjing	2002	8.67			5.3	41.57	Peng W., He J., Yao Q., Han Z., An J., Liu K., Tang Y., 2014. Physical Composition and Influencing Factors of Municipal Domestic Waste in Tianjin. Environmental Sanitation Engineering, 3. (In Chinese)
Tianjing	Tianjing	2003	9.89			4.56	48.79	Peng W., He J., Yao Q., Han Z., An J., Liu K., Tang Y., 2014. Physical Composition and Influencing Factors of Municipal Domestic Waste in Tianjin. Environmental Sanitation Engineering, 3. (In Chinese)
Tianjing	Tianjing	2004	11.15			6.57	54.29	Peng W., He J., Yao Q., Han Z., An J., Liu K., Tang Y., 2014. Physical Composition and Influencing Factors of Municipal Domestic Waste in Tianjin. Environmental Sanitation Engineering, 3. (In Chinese)
Tianjing	Tianjing	2005	11.98			7.71	58.87	Peng W., He J., Yao Q., Han Z., An J., Liu K., Tang Y., 2014. Physical Composition and Influencing Factors of Municipal Domestic Waste in Tianjin. Environmental Sanitation Engineering, 3. (In Chinese)
Tianjing	Tianjing	2006	12.12			8.67	56.88	Peng W., He J., Yao Q., Han Z., An J., Liu K., Tang Y., 2014. Physical Composition and Influencing Factors of Municipal Domestic Waste in Tianjin. Environmental Sanitation Engineering, 3. (In Chinese)
Tianjing	Tianjing	2007	13.55			8.36	58.55	Peng W., He J., Yao Q., Han Z., An J., Liu K., Tang Y., 2014. Physical Composition and Influencing Factors of Municipal Domestic Waste in Tianjin. Environmental Sanitation Engineering, 3. (In Chinese)
Tianjing	Tianjing	2008	14.05			10.44	58.45	Peng W., He J., Yao Q., Han Z., An J., Liu K., Tang Y., 2014. Physical Composition and Influencing Factors of Municipal Domestic Waste in Tianjin. Environmental Sanitation Engineering, 3. (In Chinese)
Tianjing	Tianjing	2009	16.568	4.028	1.532	14.564	56.718	He JB., et al., 2010. Investigation and Analysis of Domestic Waste within theSouth Area of Haihe River in Tianjin Binhai New Area (in Chinese)
Tianjing	Tianjing	2009	13.3			11.24	63.42	Peng W., He J., Yao Q., Han Z., An J., Liu K., Tang Y., 2014. Physical Composition and Influencing Factors of Municipal Domestic Waste in Tianjin. Environmental Sanitation Engineering, 3. (In Chinese)
Tianjing	Tianjing	2010	13.95			11.07	65.45	Peng W., He J., Yao Q., Han Z., An J., Liu K., Tang Y., 2014. Physical Composition and Influencing Factors of Municipal Domestic Waste in Tianjin. Environmental Sanitation Engineering, 3. (In Chinese)
Tianjing	Tianjing	2011	15.05			12.17	63.18	Peng W., He J., Yao Q., Han Z., An J., Liu K., Tang Y., 2014. Physical Composition and Influencing Factors of Municipal Domestic Waste in Tianjin. Environmental Sanitation Engineering, 3. (In Chinese)
Tianjing	Tianjing	2012	14.63			11.74	63.22	Peng W., He J., Yao Q., Han Z., An J., Liu K., Tang Y., 2014. Physical Composition and Influencing Factors of Municipal Domestic Waste in Tianjin. Environmental Sanitation Engineering, 3. (In Chinese)
Tibet	Lhasa	2011	14.84	4.5	18.47	23.74		Dian Z., Bu D., 2012. Analysis on Physical Characteristics of Domestic Waster in the Urban Area in Lhasa. Journal of Tibet University, 27(1), 20-27. (In Chinese)
Xinjiang	Shihezi	2009	9.6	2.5		5.6	59	Chen H., Lei K., Ma C., Gao S., 2010. Analysis on Constituent and Physical and Chemical Characteristics of MSW in Shihezi. Journal of Anhui Agricultural Sciences, (23), 12666-12668. (In Chinese)
Xinjiang	Urumchi	2006	5.37	2.59	9.13	2.41	62.11	Shao HW., et al., 2009. Investigation and Estimation of Domestic Waste in Urumqi (in Chinese)
Xinjiang	Urumchi	2017	21.34	8.37	11.67	21.55	14.56	Zhang P., 2019. Physical composition and characteristics of domestic waste in Urumqi. Regional governance. (In Chinese)
Yunnan	Kunming	2001	5.13	1.85	7.15	2.68	37.51	Zhang J., Xie G., Su C., 2004. Study on Treatment of Municipal Domestic Refuse in Kunming. Yunnan Environmental Science, 23(1), 3-5. (In Chinese)
Yunnan	Lijiang	2000	8			15	45	Wang H., 2003. Research on Treatment of City Domestic Refuse in Lijiang County. Yunnan Environmental Science, 22(3), 59-61. (In Chinese)
Zhejiang	Hangzhou	2004	14.52	2.01	60.15	7.18		Ni N., Hong GC., 2005. Physicochemical Properties and Treatment Countermeasure of Domestic Waste in Hangzhou City (in Chinese)
Zhejiang	Hangzhou	2004	5.71	4	46.17	6.66		Zhou F., 2010. Research on Comprehensive Evaluation Method of Hangzhou Municipal Solid Waste Treatment System (Doctoral dissertation, Changsha: Central South University). (In Chinese)
Zhejiang	Jiaxing	2011	5.52	1.45				actual measurement
Zhejiang	Ningbo	1995	6.9	2.76	1.1	5.4		Li B., Dong ZY., 2008. Particle Size Distribution Characteristic of MSWin Ningbo (in Chinese)
Zhejiang	Ningbo	1996	7.9	2.96	1.1	5.42		Li B., Dong ZY., 2008. Particle Size Distribution Characteristic of MSWin Ningbo (in Chinese)
Zhejiang	Ningbo	1997	11.3	1.92	0.73	3.96		Li B., Dong ZY., 2008. Particle Size Distribution Characteristic of MSWin Ningbo (in Chinese)
Zhejiang	Ningbo	1998	12.3	4.36	3.82	7.85		Li B., Dong ZY., 2008. Particle Size Distribution Characteristic of MSWin Ningbo (in Chinese)
Zhejiang	Ningbo	1999	15.1	2.97	0.27	6.77		Li B., Dong ZY., 2008. Particle Size Distribution Characteristic of MSWin Ningbo (in Chinese)
Zhejiang	Ningbo	2000	16	2.9	1	8.53		Li B., Dong ZY., 2008. Particle Size Distribution Characteristic of MSWin Ningbo (in Chinese)
Zhejiang	Ningbo	2001	15.1	3.5	2.2	8.2		Li B., Dong ZY., 2008. Particle Size Distribution Characteristic of MSWin Ningbo (in Chinese)
Zhejiang	Ningbo	2002	18.6	4.9	2.71	5.11		Li B., Dong ZY., 2008. Particle Size Distribution Characteristic of MSWin Ningbo (in Chinese)
Zhejiang	Ningbo	2003	17.36	4.82	2.32	4.06		Li B., Dong ZY., 2008. Particle Size Distribution Characteristic of MSWin Ningbo (in Chinese)
Zhejiang	Ningbo	2004	20.03	5.75	1.89	4.83		Li B., Dong ZY., 2008. Particle Size Distribution Characteristic of MSWin Ningbo (in Chinese)
Zhejiang	Ningbo	2004	15.2551	0.907542				Li B., Dong ZY., 2008. Particle Size Distribution Characteristic of MSWin Ningbo (in Chinese)
Zhejiang	Ningbo	2016	15.7	22.81	2.04	20.92	50.63	Chen Q., Yang D., Huan Y., Deng M., Yang X., 2018. Composition and physicochemical properties of classified municipal solid waste in different districts of Ningbo City.
Chongqing	Chongqing	1999	9.53		12.49	15.54		Ran JY., et al., 2000. The Characteristics of the Components and Pyrolysis of MSW in Chongqing (in Chinese)
Chongqing	Chongqing	2000	3.7267	0.65		1.187		Wang LA., Chen M., 2002. The study of The Character of in Tree Gorges Area (in Chinese)
Chongqing	Chongqing	2006	11.82	2.84	1.53	5.39	24.37	Li L., Zheng X., Mao K., 2007. Status quo and countermeasures of domestic waste treatment in the main urban area of Chongqing. Energy Conservation, 26(5), 49-51. (In Chinese)
